# Supplementary material for: Systematic characterization of extracellular vesicles from potato (Solanum tuberosum cv. Laura) roots and peels: biophysical properties and proteomic profiling
Source: Front Plant Sci. 2024 Nov 15;15:1477614. doi: 10.3389/fpls.2024.1477614 (PMC11607679; doi:10.3389/fpls.2024.1477614)
Supplement: Supplementary file 1 [file DataSheet1.csv]

	name	"ID"	"P_vs_C_p.val"	"P_vs_C_p.adj"	"significant"	"P_vs_C_significant"	"P_vs_C_ratio"
1	"102585092"	"M0ZTN0"	1.96E-06	0.0172	TRUE	TRUE	-3.77
2	"102585502"	"M1AY17"	1.12E-06	0.0072	TRUE	TRUE	-5.18
3	"102585990"	"M1CCJ9"	4.36E-06	0.049	TRUE	TRUE	-4.49
4	"102594787"	"M0ZXN1"	3.52E-06	0.0366	TRUE	TRUE	-3.74
5	"102601606"	"M1CIW6"	2.82E-06	0.0251	TRUE	TRUE	-5.65
6	"107061668"	"M1CY27"	7.11E-07	0.00327	TRUE	TRUE	4.85
7	"CHTB2"	"P52404"	2.07E-06	0.0184	TRUE	TRUE	-3.78
8	"M0ZMG2"	"M0ZMG2"	1.30E-06	0.00814	TRUE	TRUE	-5.22
9	"M1AGK5"	"M1AGK5"	2.60E-06	0.0234	TRUE	TRUE	-4.53
10	"pr1b"	"Q941G6"	2.51E-06	0.0227	TRUE	TRUE	-4.95
11	"|M1CGN0_SOLTU Pit2 protein OS=Solanum tuberosum OX=4113 PE=4 SV=1"	"M1CGN0"	0.995148066	0.977	FALSE	FALSE	0.00144
12	"102"	"M0ZQ18"	0.991498243	0.977	FALSE	FALSE	-0.00268
13	"102577450"	"M1BQ74"	0.000659736	0.863	FALSE	FALSE	1.99
14	"102577525"	"M1C7V6"	0.000969782	0.884	FALSE	FALSE	1.43
15	"102577546"	"M1AE74"	0.139038767	0.967	FALSE	FALSE	-0.462
16	"102577559"	"M1D4C2"	0.029009451	0.956	FALSE	FALSE	1.34
17	"102577564"	"M0ZSE8"	0.803849664	0.976	FALSE	FALSE	-0.167
18	"102577585"	"Q38JF9"	0.026445276	0.955	FALSE	FALSE	1.1
19	"102577597"	"M1CAJ2"	0.028561171	0.956	FALSE	FALSE	-0.816
20	"102577601"	"Q2XPW4"	0.015991085	0.95	FALSE	FALSE	1.87
21	"102577622"	"Q3HVN5"	0.001901254	0.909	FALSE	FALSE	-1.26
22	"102577626"	"M1C5H3"	0.028210193	0.956	FALSE	FALSE	-0.714
23	"102577646"	"Q38HT0"	0.00059272	0.857	FALSE	FALSE	1.66
24	"102577652"	"M1CUL2"	0.040772131	0.959	FALSE	FALSE	1.22
25	"102577682"	"Q307X7"	0.017172266	0.951	FALSE	FALSE	2.72
26	"102577694"	"P12437"	7.39E-05	0.588	FALSE	FALSE	-3.72
27	"102577700"	"M1BDN6"	0.442330619	0.973	FALSE	FALSE	0.389
28	"102577712"	"P49039"	0.008422037	0.942	FALSE	FALSE	2.14
29	"102577726"	"M1B150"	0.006240867	0.937	FALSE	FALSE	0.984
30	"102577727"	"M1CW45"	0.000372192	0.823	FALSE	FALSE	1.55
31	"102577781"	"M1BSG4"	0.38332976	0.972	FALSE	FALSE	-0.227
32	"102577816"	"Q307Z3"	0.048439121	0.96	FALSE	FALSE	0.643
33	"102577817"	"Q38M52"	0.000195416	0.755	FALSE	FALSE	1.74
34	"102577859"	"M1ALJ7"	0.095647765	0.965	FALSE	FALSE	-0.57
35	"102577880"	"Q2PYX3"	0.003427579	0.925	FALSE	FALSE	1.48
36	"102577882"	"Q3HVP1"	0.295780734	0.971	FALSE	FALSE	0.379
37	"102577923"	"A0A0B4J3K8"	0.070291391	0.963	FALSE	FALSE	0.814
38	"102578144"	"M1BT03"	1.79E-05	0.255	FALSE	FALSE	-3.3
39	"102578188"	"M1DJ69"	0.817416155	0.976	FALSE	FALSE	0.0825
40	"102578209"	"M1D2W7"	0.000230467	0.775	FALSE	FALSE	-2.52
41	"102578214"	"M1BCR3"	0.030539993	0.957	FALSE	FALSE	0.976
42	"102578319"	"M1AQZ8"	0.034848253	0.958	FALSE	FALSE	1.27
43	"102578331"	"M0ZI69"	0.292610966	0.971	FALSE	FALSE	-0.435
44	"102578494"	"M1CY02"	7.52E-05	0.592	FALSE	FALSE	-3.56
45	"102578514"	"M0ZT89"	0.009335537	0.943	FALSE	FALSE	-0.819
46	"102578539"	"M1BQI2"	0.020273456	0.953	FALSE	FALSE	0.902
47	"102578588"	"M1D4K6"	0.033066626	0.957	FALSE	FALSE	1.78
48	"102578660"	"M1B144"	0.001228096	0.894	FALSE	FALSE	1.66
49	"102578718"	"M0ZWN3"	0.12819032	0.967	FALSE	FALSE	0.779
50	"102578720"	"M0ZNB0"	0.006611001	0.938	FALSE	FALSE	1.04
51	"102578813"	"M1BT01"	0.538382468	0.974	FALSE	FALSE	-0.199
52	"102578847"	"M0ZRW4"	0.017302856	0.951	FALSE	FALSE	-0.812
53	"102578873"	"M1CDH5"	0.426930504	0.973	FALSE	FALSE	-0.216
54	"102578939"	"M1BN40"	0.735183571	0.975	FALSE	FALSE	-0.0976
55	"102579301"	"M1BM43"	0.218107394	0.969	FALSE	FALSE	-0.616
56	"102579442"	"M1BYT5"	0.513856831	0.973	FALSE	FALSE	-0.168
57	"102579446"	"M1B9T8"	0.042146135	0.959	FALSE	FALSE	-1.1
58	"102579479"	"M1D0T5"	0.013504749	0.948	FALSE	FALSE	-0.896
59	"102579483"	"M1BP14"	0.001463612	0.901	FALSE	FALSE	3.74
60	"102579606"	"M0ZQP4"	0.028293499	0.956	FALSE	FALSE	0.902
61	"102579744"	"M1C8L3"	0.01208078	0.947	FALSE	FALSE	1.02
62	"102579765"	"M1BUA0"	0.811128421	0.976	FALSE	FALSE	0.0938
63	"102580004"	"M1CQL5"	0.023043433	0.954	FALSE	FALSE	1.31
64	"102580007"	"M1CER3"	0.007043137	0.939	FALSE	FALSE	0.902
65	"102580092"	"M1BAK2"	2.24E-05	0.289	FALSE	FALSE	-5.37
66	"102580154"	"M1BU94"	0.051340574	0.961	FALSE	FALSE	1.7
67	"102580274"	"M1C5K3"	0.062243089	0.962	FALSE	FALSE	-0.721
68	"102580350"	"M1BMB5"	0.003114267	0.923	FALSE	FALSE	-2.28
69	"102580368"	"M1CAU1"	0.016237555	0.95	FALSE	FALSE	1.51
70	"102580397"	"M1AA90"	0.006185025	0.937	FALSE	FALSE	-1.33
71	"102580398"	"M1AH25"	0.082424761	0.964	FALSE	FALSE	0.857
72	"102580488"	"M1BAA6"	0.468990404	0.973	FALSE	FALSE	0.413
73	"102580497"	"M1CTM1"	0.104457762	0.965	FALSE	FALSE	-0.453
74	"102580604"	"M1D7L6"	1.62E-05	0.239	FALSE	FALSE	-3.63
75	"102580643"	"M0ZX19"	0.007080993	0.939	FALSE	FALSE	1.65
76	"102580657"	"M0ZIC4"	0.811848795	0.976	FALSE	FALSE	0.0705
77	"102580720"	"M1C015"	0.876928406	0.976	FALSE	FALSE	-0.042
78	"102580731"	"M1CKD5"	0.535020708	0.974	FALSE	FALSE	0.477
79	"102580740"	"M1AAD9"	0.000232391	0.776	FALSE	FALSE	-3.05
80	"102580808"	"M1AHN5"	0.083041562	0.964	FALSE	FALSE	0.552
81	"102580845"	"M1CFH9"	0.023594699	0.954	FALSE	FALSE	-0.699
82	"102580921"	"M1CSB1"	0.634878672	0.974	FALSE	FALSE	0.115
83	"102580938"	"M1BXE4"	0.635312759	0.974	FALSE	FALSE	-0.244
84	"102580952"	"M1D7J7"	1.95E-05	0.269	FALSE	FALSE	2.63
85	"102581050"	"M0ZNS6"	0.303226813	0.971	FALSE	FALSE	0.849
86	"102581076"	"M1CE55"	0.000697466	0.867	FALSE	FALSE	-2.32
87	"102581092"	"M1AC63"	0.000353859	0.818	FALSE	FALSE	1.85
88	"102581132"	"M1D1U0"	0.03782346	0.958	FALSE	FALSE	0.681
89	"102581154"	"M1A3E1"	0.00096447	0.883	FALSE	FALSE	-1.49
90	"102581342"	"M1CPW5"	0.000978083	0.884	FALSE	FALSE	1.67
91	"102581374"	"M1BV08"	0.000149347	0.718	FALSE	FALSE	-2.27
92	"102581388"	"M1D2B0"	0.00165465	0.905	FALSE	FALSE	2.22
93	"102581547"	"Q38JI8"	0.005229901	0.934	FALSE	FALSE	1.26
94	"102581666"	"M1B1T6"	0.00379043	0.927	FALSE	FALSE	-1.29
95	"102581781"	"M1CBF6"	0.016713123	0.951	FALSE	FALSE	2.25
96	"102581830"	"M1BT85"	0.811684229	0.976	FALSE	FALSE	-0.149
97	"102581894"	"M1A0X0"	0.005006954	0.933	FALSE	FALSE	1.11
98	"102581905"	"M1CQK8"	0.00713665	0.939	FALSE	FALSE	-1.39
99	"102581950"	"M1A7M4"	0.038282584	0.958	FALSE	FALSE	0.728
100	"102582102"	"M1CL95"	2.01E-05	0.273	FALSE	FALSE	2.53
101	"102582159"	"M1CMJ2"	0.01128653	0.946	FALSE	FALSE	-0.797
102	"102582199"	"M0ZZV7"	0.029003512	0.956	FALSE	FALSE	1.23
103	"102582238"	"M1BLC8"	0.013154753	0.948	FALSE	FALSE	0.868
104	"102582282"	"M1AU65"	2.75E-05	0.336	FALSE	FALSE	-3.42
105	"102582371"	"M1A997"	0.100063144	0.965	FALSE	FALSE	-0.826
106	"102582419"	"M1AYY7"	0.000557341	0.853	FALSE	FALSE	-1.55
107	"102582456"	"M1C7U8"	0.000472325	0.841	FALSE	FALSE	-1.74
108	"102582462"	"M1CLW5"	0.025414202	0.955	FALSE	FALSE	0.936
109	"102582495"	"M1B7H6"	0.038220021	0.958	FALSE	FALSE	0.583
110	"102582578"	"M0ZMA9"	7.29E-05	0.585	FALSE	FALSE	-2.51
111	"102582607"	"M1D2B9"	0.00846399	0.942	FALSE	FALSE	1.17
112	"102582618"	"M1C5K7"	0.000866744	0.878	FALSE	FALSE	2.61
113	"102582623"	"M0ZV97"	0.006521892	0.938	FALSE	FALSE	1.27
114	"102582717"	"M0ZT51"	0.00040697	0.83	FALSE	FALSE	1.63
115	"102582955"	"M1C0X9"	0.002203306	0.914	FALSE	FALSE	-1.23
116	"102583107"	"M1B647"	0.001596281	0.904	FALSE	FALSE	-1.35
117	"102583123"	"M1CQK3"	0.000110664	0.669	FALSE	FALSE	3.1
118	"102583127"	"M1CCH0"	9.06E-05	0.631	FALSE	FALSE	-2.49
119	"102583253"	"M0ZMA8"	0.105336758	0.965	FALSE	FALSE	-0.792
120	"102583279"	"M1BYH5"	0.031733095	0.957	FALSE	FALSE	-0.938
121	"102583397"	"M1A3D8"	0.000101302	0.652	FALSE	FALSE	-3.07
122	"102583454"	"M1CQ41"	0.137190028	0.967	FALSE	FALSE	-0.402
123	"102583463"	"M0ZMS6"	0.000331721	0.813	FALSE	FALSE	-1.66
124	"102583475"	"M1CYA5"	0.727189584	0.975	FALSE	FALSE	-0.0951
125	"102583658"	"M1DFQ4"	1.37E-05	0.211	FALSE	FALSE	-2.92
126	"102583713"	"M1B7A1"	0.046654624	0.96	FALSE	FALSE	-0.991
127	"102583732"	"M1BCP7"	3.42E-05	0.395	FALSE	FALSE	2.7
128	"102583739"	"M1AHZ8"	0.000323766	0.81	FALSE	FALSE	-2.45
129	"102583874"	"M1BWH6"	0.000193758	0.754	FALSE	FALSE	2.21
130	"102583884"	"M1A0W3"	0.013179793	0.948	FALSE	FALSE	0.862
131	"102583888"	"M1CHN7"	0.478407222	0.973	FALSE	FALSE	-0.186
132	"102583896"	"M1CPW0"	0.237955583	0.97	FALSE	FALSE	-0.415
133	"102583921"	"M1A251"	4.45E-06	0.0503	FALSE	FALSE	-3.49
134	"102583953"	"M1C1K7"	0.061490515	0.962	FALSE	FALSE	0.626
135	"102584005"	"M1BDU1"	0.173211891	0.968	FALSE	FALSE	0.518
136	"102584051"	"M1A7U4"	1.48E-05	0.223	FALSE	FALSE	-4.72
137	"102584052"	"M1CAG8"	7.65E-05	0.595	FALSE	FALSE	2.89
138	"102584092"	"M1BS31"	0.712661681	0.975	FALSE	FALSE	-0.104
139	"102584171"	"M1CR31"	0.014172709	0.949	FALSE	FALSE	2.02
140	"102584452"	"M1AYQ6"	0.006518835	0.938	FALSE	FALSE	-0.956
141	"102584460"	"M1A5X1"	0.756155611	0.975	FALSE	FALSE	-0.099
142	"102584527"	"M1ASF0"	0.00385598	0.928	FALSE	FALSE	1.34
143	"102584651"	"M0ZK92"	0.335392247	0.971	FALSE	FALSE	0.302
144	"102584705"	"M1AWV7"	0.23194472	0.97	FALSE	FALSE	0.54
145	"102584758"	"M1AE23"	0.281614716	0.971	FALSE	FALSE	0.348
146	"102584763"	"M1B664"	0.087069173	0.964	FALSE	FALSE	-0.592
147	"102584780"	"M0ZTN1"	0.784168855	0.975	FALSE	FALSE	0.0823
148	"102584826"	"Q3HRW1"	0.014829988	0.949	FALSE	FALSE	2.15
149	"102584890"	"M1A5H8"	0.257043153	0.97	FALSE	FALSE	0.865
150	"102584948"	"M1A0G4"	0.000569985	0.854	FALSE	FALSE	4.61
151	"102585000"	"M1BWV7"	0.003345749	0.925	FALSE	FALSE	1.2
152	"102585095"	"M0ZH35"	0.245601893	0.97	FALSE	FALSE	-0.573
153	"102585121"	"M1CVI5"	0.049855785	0.961	FALSE	FALSE	0.929
154	"102585142"	"M1BAD3"	0.483143612	0.973	FALSE	FALSE	0.842
155	"102585175"	"M0ZN87"	0.550510609	0.974	FALSE	FALSE	0.215
156	"102585261"	"M1AA80"	0.936444694	0.976	FALSE	FALSE	0.0312
157	"102585315"	"M1ARQ6"	0.194440093	0.969	FALSE	FALSE	0.446
158	"102585360"	"M1CT47"	0.547965477	0.974	FALSE	FALSE	0.472
159	"102585385"	"M1C6Y7"	0.009714371	0.944	FALSE	FALSE	1.43
160	"102585452"	"M1CMF9"	0.012830075	0.948	FALSE	FALSE	1.25
161	"102585477"	"M1AFU6"	0.003698149	0.927	FALSE	FALSE	-2.31
162	"102585483"	"M0ZPQ8"	0.083894781	0.964	FALSE	FALSE	-0.874
163	"102585572"	"M1CAV1"	0.038441373	0.958	FALSE	FALSE	2.26
164	"102585658"	"M0ZGA7"	0.013852662	0.948	FALSE	FALSE	0.905
165	"102585666"	"M1AZ99"	0.367716559	0.972	FALSE	FALSE	-0.345
166	"102585668"	"M1AG32"	0.001689925	0.906	FALSE	FALSE	-1.52
167	"102585678"	"M1AFA9"	0.005337985	0.934	FALSE	FALSE	0.995
168	"102585688"	"M1BUL6"	0.240812538	0.97	FALSE	FALSE	0.313
169	"102585705"	"M0ZKL9"	0.00041308	0.831	FALSE	FALSE	3.74
170	"102585760"	"M0ZTM9"	0.00019205	0.753	FALSE	FALSE	-2.78
171	"102585761"	"M0ZGK0"	0.033302885	0.957	FALSE	FALSE	-1.2
172	"102585780"	"M1CV47"	0.373349624	0.972	FALSE	FALSE	-0.273
173	"102585794"	"M1D4F6"	0.000222394	0.771	FALSE	FALSE	-2.09
174	"102585856"	"M1AZE4"	6.37E-05	0.554	FALSE	FALSE	2.31
175	"102585903"	"M1AWF5"	0.083383051	0.964	FALSE	FALSE	0.843
176	"102585991"	"M0ZGS2"	0.662079034	0.975	FALSE	FALSE	-0.11
177	"102586126"	"M1D4F7"	6.33E-05	0.553	FALSE	FALSE	-2.49
178	"102586145"	"M1CY45"	0.000271125	0.793	FALSE	FALSE	1.93
179	"102586190"	"M1BLM4"	0.000528213	0.849	FALSE	FALSE	-1.51
180	"102586196"	"M1BK01"	0.752374204	0.975	FALSE	FALSE	0.322
181	"102586212"	"M0ZSA3"	0.040588738	0.959	FALSE	FALSE	-0.606
182	"102586268"	"Q3HVL2"	0.862270964	0.976	FALSE	FALSE	0.0625
183	"102586309"	"M1A0V9"	0.826499201	0.976	FALSE	FALSE	0.0694
184	"102586393"	"M1AJ53"	0.037310164	0.958	FALSE	FALSE	-1.06
185	"102586427"	"Q9XF12"	0.063866577	0.962	FALSE	FALSE	0.571
186	"102586472"	"M1CFT9"	0.905018207	0.976	FALSE	FALSE	-0.0279
187	"102586490"	"M1AJV5"	0.002188336	0.914	FALSE	FALSE	2.57
188	"102586513"	"M0ZN89"	0.239681113	0.97	FALSE	FALSE	0.45
189	"102586542"	"M1CWD8"	0.035998425	0.958	FALSE	FALSE	-1.6
190	"102586571"	"M1CAY1"	0.197457772	0.969	FALSE	FALSE	0.341
191	"102586589"	"M1ABX1"	0.549906882	0.974	FALSE	FALSE	0.741
192	"102586615"	"M1B0E5"	0.806033466	0.976	FALSE	FALSE	-0.0706
193	"102586655"	"M0ZGB1"	0.268766936	0.97	FALSE	FALSE	0.355
194	"102586714"	"M1AHY9"	0.001833095	0.908	FALSE	FALSE	1.29
195	"102586757"	"M1D4T3"	0.97719214	0.977	FALSE	FALSE	0.0079
196	"102586770"	"M1A2E0"	0.000482334	0.843	FALSE	FALSE	-2.4
197	"102586856"	"M1AZD2"	0.079286934	0.964	FALSE	FALSE	0.54
198	"102586955"	"M1CEF5"	0.01666197	0.951	FALSE	FALSE	1.93
199	"102586975"	"M0ZNV9"	0.704875986	0.975	FALSE	FALSE	0.176
200	"102587043"	"M0ZNZ5"	0.073957365	0.963	FALSE	FALSE	-0.52
201	"102587061"	"M1C6Y5"	0.211819476	0.969	FALSE	FALSE	-0.597
202	"102587193"	"M1AZE6"	0.277686433	0.971	FALSE	FALSE	0.343
203	"102587255"	"M1DN37"	0.000305852	0.805	FALSE	FALSE	1.77
204	"102587356"	"M1B9J6"	0.000460384	0.84	FALSE	FALSE	2.03
205	"102587406"	"M1A129"	0.075009206	0.963	FALSE	FALSE	0.949
206	"102587420"	"M1AGX9"	0.234059949	0.97	FALSE	FALSE	-0.329
207	"102587455"	"M1AN98"	0.133570107	0.967	FALSE	FALSE	0.415
208	"102587460"	"M1CPI8"	0.016698648	0.951	FALSE	FALSE	1.22
209	"102587500"	"M1A035"	0.018425179	0.952	FALSE	FALSE	-1.01
210	"102587590"	"M1AVJ8"	0.326041075	0.971	FALSE	FALSE	0.589
211	"102587698"	"M1CTR3"	0.315625105	0.971	FALSE	FALSE	0.344
212	"102587730"	"M0ZL78"	0.342565702	0.972	FALSE	FALSE	0.512
213	"102587791"	"M1AWG2"	0.000438708	0.836	FALSE	FALSE	-1.54
214	"102587939"	"M1ASG4"	0.034423638	0.958	FALSE	FALSE	-0.621
215	"102587980"	"M1AHA2"	0.393227804	0.972	FALSE	FALSE	-0.272
216	"102587986"	"M1CSX6"	0.000147774	0.716	FALSE	FALSE	-2.21
217	"102588001"	"M0ZSN7"	0.008769136	0.942	FALSE	FALSE	1.28
218	"102588016"	"M1CTS7"	0.000653181	0.863	FALSE	FALSE	-1.97
219	"102588101"	"M1AM36"	6.68E-05	0.565	FALSE	FALSE	-2.95
220	"102588119"	"M1AGS1"	0.000561339	0.853	FALSE	FALSE	1.76
221	"102588156"	"M1B818"	0.041539095	0.959	FALSE	FALSE	1.12
222	"102588166"	"M1D3L0"	0.073855503	0.963	FALSE	FALSE	-0.663
223	"102588169"	"M1BIS5"	0.000222391	0.771	FALSE	FALSE	-2.37
224	"102588174"	"M1CMY9"	3.10E-05	0.368	FALSE	FALSE	-2.41
225	"102588235"	"M1BPR6"	0.243135627	0.97	FALSE	FALSE	-0.33
226	"102588246"	"M1CBM0"	0.035879954	0.958	FALSE	FALSE	0.697
227	"102588295"	"M1CT08"	0.009316153	0.943	FALSE	FALSE	-1.19
228	"102588301"	"M0ZMG3"	0.020306801	0.953	FALSE	FALSE	-1.14
229	"102588377"	"M1D5G4"	0.000127101	0.692	FALSE	FALSE	-1.98
230	"102588385"	"M0ZY89"	0.046248715	0.96	FALSE	FALSE	1.51
231	"102588393"	"M1D0R2"	0.042826867	0.959	FALSE	FALSE	-0.581
232	"102588418"	"M1B4C9"	0.18826979	0.969	FALSE	FALSE	0.362
233	"102588449"	"M1CNK7"	0.244641721	0.97	FALSE	FALSE	0.281
234	"102588555"	"M1A9Z4"	0.343452355	0.972	FALSE	FALSE	0.248
235	"102588569"	"M1BPR5"	0.293508311	0.971	FALSE	FALSE	-0.372
236	"102588649"	"M0ZRX7"	0.322410288	0.971	FALSE	FALSE	-0.291
237	"102588697"	"M1B2L8"	0.029311253	0.956	FALSE	FALSE	-0.648
238	"102588779"	"M1C4P6"	0.345408921	0.972	FALSE	FALSE	0.373
239	"102588828"	"M1BK68"	0.4558117	0.973	FALSE	FALSE	-0.278
240	"102588833"	"M1D2Q6"	0.714710248	0.975	FALSE	FALSE	-0.0952
241	"102588872"	"M1DA81"	0.017169098	0.951	FALSE	FALSE	-2.11
242	"102588879"	"Q3HRX7"	0.117224201	0.966	FALSE	FALSE	1.16
243	"102588907"	"M1CBR8"	8.80E-05	0.625	FALSE	FALSE	-2.29
244	"102589020"	"K7XKT7"	0.002618795	0.919	FALSE	FALSE	2.6
245	"102589116"	"M1A2A1"	0.041546211	0.959	FALSE	FALSE	-2.31
246	"102589135"	"M1A554"	0.001038391	0.887	FALSE	FALSE	-1.79
247	"102589148"	"M1AME5"	0.005978008	0.936	FALSE	FALSE	1.48
248	"102589183"	"M1AS40"	0.579733233	0.974	FALSE	FALSE	0.173
249	"102589208"	"M1APC8"	0.000177016	0.742	FALSE	FALSE	-3.66
250	"102589278"	"M1AG22"	0.000353177	0.818	FALSE	FALSE	-2.03
251	"102589351"	"M1AGW8"	0.001269519	0.895	FALSE	FALSE	1.51
252	"102589441"	"M1A2A4"	0.000934618	0.882	FALSE	FALSE	-1.42
253	"102589456"	"M1AJ16"	0.426267663	0.973	FALSE	FALSE	-0.363
254	"102589540"	"M1CN89"	0.046299692	0.96	FALSE	FALSE	2.16
255	"102589564"	"M1ASG7"	0.000436259	0.836	FALSE	FALSE	-1.59
256	"102589601"	"M1D6Y3"	0.888291184	0.976	FALSE	FALSE	-0.0451
257	"102589687"	"M1CLD3"	0.157573199	0.968	FALSE	FALSE	1.33
258	"102589825"	"Q2V994"	5.96E-05	0.538	FALSE	FALSE	-3.05
259	"102589834"	"M1AM40"	0.073158488	0.963	FALSE	FALSE	-0.842
260	"102589955"	"M1CVD3"	0.133583117	0.967	FALSE	FALSE	1.35
261	"102589996"	"M1AJW5"	0.002837008	0.921	FALSE	FALSE	1.33
262	"102590002"	"M1CZB0"	0.007473798	0.94	FALSE	FALSE	1.14
263	"102590030"	"M1A2Y4"	0.004184644	0.93	FALSE	FALSE	-1.56
264	"102590282"	"Q2V999"	0.735129389	0.975	FALSE	FALSE	-0.26
265	"102590289"	"M1C9S6"	0.592370342	0.974	FALSE	FALSE	-0.139
266	"102590290"	"M0ZQJ1"	0.015602985	0.95	FALSE	FALSE	-0.848
267	"102590326"	"M1BC20"	1.98E-05	0.271	FALSE	FALSE	-3.68
268	"102590419"	"M1BCU6"	0.970454129	0.977	FALSE	FALSE	0.00957
269	"102590512"	"Q2XPV8"	0.032242148	0.957	FALSE	FALSE	2.06
270	"102590526"	"M1AHY0"	7.43E-05	0.589	FALSE	FALSE	-2.64
271	"102590623"	"K7VK53"	0.347234464	0.972	FALSE	FALSE	0.326
272	"102590709"	"M1ATY8"	4.94E-06	0.057	FALSE	FALSE	6.14
273	"102590772"	"M1BCU5"	0.900971113	0.976	FALSE	FALSE	-0.0293
274	"102590789"	"M1BS90"	0.069901737	0.963	FALSE	FALSE	0.497
275	"102590795"	"M1D6E4"	0.001717106	0.906	FALSE	FALSE	-1.24
276	"102590869"	"M0ZIL7"	0.544543938	0.974	FALSE	FALSE	-0.145
277	"102590907"	"K7VP88"	0.008105082	0.941	FALSE	FALSE	1.18
278	"102590919"	"M0ZM42"	0.110345717	0.966	FALSE	FALSE	0.612
279	"102590935"	"M1AE79"	0.182596038	0.968	FALSE	FALSE	-0.475
280	"102591082"	"M1AZM2"	0.095211334	0.965	FALSE	FALSE	-0.58
281	"102591151"	"M1C4S4"	0.931227522	0.976	FALSE	FALSE	-0.0358
282	"102591157"	"M1D0I5"	0.618532899	0.974	FALSE	FALSE	0.137
283	"102591288"	"M0ZVJ6"	0.264999982	0.97	FALSE	FALSE	-0.317
284	"102591315"	"M1C9T0"	0.002647772	0.919	FALSE	FALSE	1.96
285	"102591365"	"M1D530"	0.225834145	0.97	FALSE	FALSE	-0.502
286	"102591400"	"M0ZMF8"	0.014791525	0.949	FALSE	FALSE	-1.38
287	"102591413"	"M1CTC4"	0.609627345	0.974	FALSE	FALSE	-0.422
288	"102591521"	"M1AW19"	0.494239939	0.973	FALSE	FALSE	-0.191
289	"102591805"	"M1B2L7"	0.138846498	0.967	FALSE	FALSE	0.437
290	"102591839"	"M1CC20"	0.00544598	0.935	FALSE	FALSE	1.29
291	"102591845"	"M1C4C1"	0.018878164	0.952	FALSE	FALSE	-0.946
292	"102591897"	"M1BQU0"	0.01234901	0.947	FALSE	FALSE	0.842
293	"102591989"	"M1C9T2"	0.140487736	0.967	FALSE	FALSE	-1.28
294	"102592032"	"M1D6E0"	0.008836773	0.943	FALSE	FALSE	-0.835
295	"102592059"	"M1BAR8"	0.059937286	0.962	FALSE	FALSE	-1.03
296	"102592089"	"M1BHF1"	0.94692304	0.976	FALSE	FALSE	0.0267
297	"102592103"	"M1ALA3"	0.186127699	0.969	FALSE	FALSE	-0.369
298	"102592332"	"M1C911"	3.73E-05	0.418	FALSE	FALSE	-4.22
299	"102592347"	"M1CZI3"	0.637744947	0.974	FALSE	FALSE	0.125
300	"102592458"	"M1AX74"	0.265250473	0.97	FALSE	FALSE	-0.28
301	"102592473"	"M1B547"	0.46271362	0.973	FALSE	FALSE	0.326
302	"102592584"	"M1BCB2"	0.795764112	0.976	FALSE	FALSE	0.301
303	"102592679"	"M1D307"	0.000136863	0.704	FALSE	FALSE	-2.41
304	"102592694"	"K7WNY2"	0.68549832	0.975	FALSE	FALSE	0.149
305	"102592708"	"M1AB44"	0.010055849	0.944	FALSE	FALSE	1.35
306	"102592754"	"M1AZL8"	0.732159187	0.975	FALSE	FALSE	-0.27
307	"102592844"	"M1CC22"	0.000519633	0.848	FALSE	FALSE	-3.23
308	"102592901"	"M1CK90"	0.091611537	0.965	FALSE	FALSE	-0.647
309	"102593045"	"M1D6S9"	0.046448392	0.96	FALSE	FALSE	1.66
310	"102593157"	"M1AN26"	0.544678791	0.974	FALSE	FALSE	-0.191
311	"102593182"	"M1CQH5"	0.001794516	0.908	FALSE	FALSE	-1.75
312	"102593249"	"M0ZHT9"	0.01610067	0.95	FALSE	FALSE	0.991
313	"102593337"	"M1ALA6"	0.009562236	0.944	FALSE	FALSE	1.37
314	"102593496"	"M1D593"	0.257563162	0.97	FALSE	FALSE	-0.376
315	"102593529"	"M1A6Q8"	0.11169852	0.966	FALSE	FALSE	-0.589
316	"102593561"	"M0ZJD3"	0.03958357	0.959	FALSE	FALSE	0.701
317	"102593585"	"M1ANH5"	0.76088017	0.975	FALSE	FALSE	0.259
318	"102593587"	"M0ZJZ8"	0.255630458	0.97	FALSE	FALSE	-0.546
319	"102593609"	"M1AYK4"	0.001239266	0.894	FALSE	FALSE	1.5
320	"102593637"	"M1AQK4"	0.050493253	0.961	FALSE	FALSE	0.812
321	"102593841"	"M1BK24"	9.39E-05	0.638	FALSE	FALSE	2.14
322	"102593917"	"M1AMY2"	0.006332118	0.937	FALSE	FALSE	-1.1
323	"102593955"	"M1A4U5"	0.004621106	0.932	FALSE	FALSE	-1.17
324	"102593980"	"M1CJD7"	0.829673223	0.976	FALSE	FALSE	-0.295
325	"102593985"	"M1C0G3"	0.291657981	0.971	FALSE	FALSE	1.09
326	"102594083"	"M1C451"	0.066135787	0.962	FALSE	FALSE	1.54
327	"102594242"	"M1B0W9"	0.118665182	0.966	FALSE	FALSE	-0.511
328	"102594249"	"M1AMY3"	0.010817219	0.945	FALSE	FALSE	-1.31
329	"102594350"	"M0ZQW3"	0.090241887	0.964	FALSE	FALSE	-0.567
330	"102594355"	"M1ADQ4"	0.052658887	0.961	FALSE	FALSE	-0.862
331	"102594403"	"M1CUZ8"	0.032229056	0.957	FALSE	FALSE	0.671
332	"102594417"	"M0ZYC4"	0.004077291	0.929	FALSE	FALSE	-1.26
333	"102594660"	"M1BRF8"	0.06189506	0.962	FALSE	FALSE	1.71
334	"102594714"	"M0ZVS6"	0.123910402	0.966	FALSE	FALSE	-0.936
335	"102594756"	"M0ZT17"	0.266044923	0.97	FALSE	FALSE	-0.568
336	"102594819"	"M0ZKX1"	0.006198466	0.937	FALSE	FALSE	1.23
337	"102594892"	"M1BLB0"	0.549768872	0.974	FALSE	FALSE	0.234
338	"102594910"	"M1AMY6"	0.007197307	0.939	FALSE	FALSE	-1.16
339	"102595052"	"Q2V995"	0.103303667	0.965	FALSE	FALSE	1.15
340	"102595078"	"M1C263"	0.488725215	0.973	FALSE	FALSE	-0.17
341	"102595093"	"M1C547"	0.021095641	0.953	FALSE	FALSE	-0.742
342	"102595103"	"M1C6B8"	0.033015043	0.957	FALSE	FALSE	1.14
343	"102595135"	"M1CS26"	0.001356075	0.898	FALSE	FALSE	1.4
344	"102595219"	"M0ZI18"	0.214255563	0.969	FALSE	FALSE	0.309
345	"102595228"	"M1BQ94"	0.003157293	0.923	FALSE	FALSE	-1.99
346	"102595238"	"M1B114"	0.000177422	0.743	FALSE	FALSE	-1.82
347	"102595354"	"M1A6U3"	0.005683155	0.935	FALSE	FALSE	2.02
348	"102595372"	"M1CTV7"	0.00378061	0.927	FALSE	FALSE	-1.14
349	"102595400"	"M1AN72"	0.096742782	0.965	FALSE	FALSE	-0.692
350	"102595473"	"M0ZIE0"	0.177828221	0.968	FALSE	FALSE	0.827
351	"102595490"	"M0ZJH1"	0.938674355	0.976	FALSE	FALSE	-0.0201
352	"102595513"	"M1C4F2"	0.064205686	0.962	FALSE	FALSE	0.515
353	"102595571"	"M1AMY7"	0.000954434	0.883	FALSE	FALSE	-1.62
354	"102595588"	"M1ARI6"	0.077894737	0.964	FALSE	FALSE	0.649
355	"102595658"	"M1AI33"	0.142868669	0.967	FALSE	FALSE	1.11
356	"102595687"	"M1A1D2"	0.011442311	0.946	FALSE	FALSE	0.839
357	"102595766"	"M1CR75"	0.031101311	0.957	FALSE	FALSE	0.845
358	"102595769"	"M1BTT7"	0.053910656	0.961	FALSE	FALSE	-0.67
359	"102595835"	"M1AWY0"	0.411402604	0.972	FALSE	FALSE	0.379
360	"102595850"	"M1A7G9"	0.037077054	0.958	FALSE	FALSE	-0.76
361	"102595856"	"M1C102"	0.027899922	0.956	FALSE	FALSE	0.662
362	"102595943"	"M0ZSD6"	0.049397644	0.96	FALSE	FALSE	0.548
363	"102596028"	"M1C8M4"	0.008761681	0.942	FALSE	FALSE	-0.871
364	"102596046"	"Q38HT8"	0.000161169	0.729	FALSE	FALSE	2.01
365	"102596087"	"M1C415"	0.000464747	0.84	FALSE	FALSE	-1.72
366	"102596191"	"M1A7J1"	0.016764385	0.951	FALSE	FALSE	1.2
367	"102596211"	"M1CK13"	0.406161669	0.972	FALSE	FALSE	-0.312
368	"102596316"	"Q3HVL7"	0.003449397	0.925	FALSE	FALSE	1
369	"102596328"	"Q3HVM8"	0.001489383	0.901	FALSE	FALSE	1.99
370	"102596343"	"M1BY02"	0.554694301	0.974	FALSE	FALSE	0.148
371	"102596401"	"M1A7Q3"	0.013563174	0.948	FALSE	FALSE	0.957
372	"102596432"	"M1BTP6"	0.025109168	0.955	FALSE	FALSE	0.844
373	"102596468"	"M1AQZ1"	0.121539479	0.966	FALSE	FALSE	1.2
374	"102596494"	"M1AG06"	0.691410505	0.975	FALSE	FALSE	-0.175
375	"102596508"	"M0ZUB7"	0.000932243	0.882	FALSE	FALSE	-1.51
376	"102596553"	"M0ZHU5"	0.111971877	0.966	FALSE	FALSE	0.759
377	"102596696"	"M0ZGZ7"	0.010893312	0.945	FALSE	FALSE	-1.28
378	"102596805"	"M1BGM9"	0.000785243	0.873	FALSE	FALSE	-2.05
379	"102596820"	"M0ZN11"	0.73207587	0.975	FALSE	FALSE	-0.0866
380	"102597175"	"M0ZX98"	0.015231949	0.95	FALSE	FALSE	-1.03
381	"102597193"	"M1C3M3"	0.000478675	0.842	FALSE	FALSE	1.75
382	"102597208"	"M1CK17"	0.068570478	0.963	FALSE	FALSE	1.28
383	"102597303"	"M1B986"	0.023411924	0.954	FALSE	FALSE	-0.842
384	"102597490"	"M1ALZ1"	0.3730395	0.972	FALSE	FALSE	-0.253
385	"102597505"	"M0ZP38"	0.013375524	0.948	FALSE	FALSE	1.3
386	"102597534"	"M1AAM1"	0.36401041	0.972	FALSE	FALSE	0.305
387	"102597537"	"M1CKQ6"	0.00047401	0.842	FALSE	FALSE	-1.96
388	"102597597"	"M1CN27"	0.113670929	0.966	FALSE	FALSE	-0.873
389	"102597739"	"M1CCQ2"	0.010480564	0.945	FALSE	FALSE	1.03
390	"102597758"	"M1AMZ3"	0.021899207	0.953	FALSE	FALSE	0.868
391	"102597789"	"M0ZYY0"	0.013308577	0.948	FALSE	FALSE	-1.76
392	"102597808"	"M1CV87"	0.234818938	0.97	FALSE	FALSE	0.34
393	"102597847"	"M1CKI9"	0.399627816	0.972	FALSE	FALSE	0.279
394	"102597848"	"M1CKQ7"	0.102659594	0.965	FALSE	FALSE	-0.502
395	"102597858"	"M1BN71"	0.274249317	0.97	FALSE	FALSE	-0.308
396	"102597871"	"M1CD67"	0.004085675	0.929	FALSE	FALSE	1.11
397	"102597890"	"M1A2M6"	0.453809948	0.973	FALSE	FALSE	0.382
398	"102597919"	"M0ZWK0"	0.001198739	0.893	FALSE	FALSE	1.66
399	"102597952"	"M1AVB9"	1.18E-05	0.184	FALSE	FALSE	-3.14
400	"102597977"	"M1BFP7"	0.000503291	0.846	FALSE	FALSE	1.61
401	"102598020"	"M1DF23"	0.085796146	0.964	FALSE	FALSE	0.665
402	"102598040"	"M1C5W2"	0.202513997	0.969	FALSE	FALSE	0.867
403	"102598069"	"Q2VCJ2"	0.00290115	0.921	FALSE	FALSE	4.19
404	"102598073"	"M1BBU4"	0.483399653	0.973	FALSE	FALSE	0.99
405	"102598136"	"M1C9L0"	0.00087419	0.879	FALSE	FALSE	-2.07
406	"102598159"	"M1C1X9"	0.069552757	0.963	FALSE	FALSE	-0.487
407	"102598224"	"M1BM16"	0.000329375	0.812	FALSE	FALSE	1.8
408	"102598227"	"M1CGY6"	0.121585551	0.966	FALSE	FALSE	0.511
409	"102598242"	"M1ATE7"	0.059619883	0.962	FALSE	FALSE	1.95
410	"102598285"	"Q307Y8"	0.140954745	0.967	FALSE	FALSE	1.04
411	"102598345"	"M1C3G7"	0.046295529	0.96	FALSE	FALSE	0.59
412	"102598357"	"M1CU73"	0.001912349	0.91	FALSE	FALSE	-1.68
413	"102598363"	"M1BEU2"	0.001130865	0.89	FALSE	FALSE	-2.44
414	"102598454"	"M1B6V6"	0.248109192	0.97	FALSE	FALSE	-0.323
415	"102598457"	"M1AWJ2"	0.081689759	0.964	FALSE	FALSE	-0.718
416	"102598516"	"M1AEK1"	0.082783582	0.964	FALSE	FALSE	-0.519
417	"102598598"	"M1BZP2"	4.47E-05	0.466	FALSE	FALSE	-3.04
418	"102598620"	"M1AVB4"	0.003087208	0.923	FALSE	FALSE	1.35
419	"102598765"	"M1CIA9"	0.278996899	0.971	FALSE	FALSE	0.356
420	"102598775"	"M0ZVT8"	0.571322264	0.974	FALSE	FALSE	-0.195
421	"102598879"	"Q3HRY2"	0.23016188	0.97	FALSE	FALSE	0.94
422	"102598896"	"M1D5K4"	0.551054309	0.974	FALSE	FALSE	0.173
423	"102598915"	"M1BLV1"	0.362117385	0.972	FALSE	FALSE	-0.227
424	"102598917"	"M1CCE4"	0.289937224	0.971	FALSE	FALSE	0.552
425	"102598930"	"M1BPZ5"	0.041944078	0.959	FALSE	FALSE	0.603
426	"102598975"	"M1BD67"	0.177393456	0.968	FALSE	FALSE	0.685
427	"102598989"	"M1BIR8"	0.01950466	0.952	FALSE	FALSE	-0.892
428	"102599070"	"M1B8C8"	0.027989622	0.956	FALSE	FALSE	-0.924
429	"102599076"	"M1BC44"	0.275975509	0.971	FALSE	FALSE	0.467
430	"102599082"	"M1CVV1"	0.000146078	0.715	FALSE	FALSE	2.26
431	"102599106"	"K7WNV9"	0.000147585	0.716	FALSE	FALSE	-2.65
432	"102599168"	"M0ZXL7"	0.056732058	0.961	FALSE	FALSE	0.864
433	"102599245"	"M1BT61"	0.554800578	0.974	FALSE	FALSE	0.773
434	"102599350"	"M1CX22"	0.007774544	0.941	FALSE	FALSE	1.51
435	"102599420"	"M1D610"	0.078270589	0.964	FALSE	FALSE	0.869
436	"102599458"	"M1AQH0"	0.294379371	0.971	FALSE	FALSE	0.372
437	"102599485"	"M1BCZ9"	0.000231145	0.776	FALSE	FALSE	-1.94
438	"102599489"	"M0ZHV2"	0.00113261	0.89	FALSE	FALSE	-1.84
439	"102599525"	"M0ZM23"	0.245421346	0.97	FALSE	FALSE	-0.5
440	"102599598"	"M1ABN6"	0.011134674	0.946	FALSE	FALSE	1.37
441	"102599627"	"M1AKV3"	0.000194094	0.754	FALSE	FALSE	1.85
442	"102599643"	"M1B8L7"	0.037675173	0.958	FALSE	FALSE	-0.97
443	"102599650"	"M1A1R9"	0.002006058	0.911	FALSE	FALSE	-1.72
444	"102599656"	"M1BQ50"	0.013249369	0.948	FALSE	FALSE	2.3
445	"102599893"	"M1BU57"	0.329451678	0.971	FALSE	FALSE	-0.279
446	"102599949"	"M1CLG7"	0.60023793	0.974	FALSE	FALSE	0.206
447	"102600008"	"M1CX21"	0.154909749	0.968	FALSE	FALSE	0.535
448	"102600015"	"M1AAS9"	0.000547299	0.852	FALSE	FALSE	1.71
449	"102600094"	"M1AH70"	0.002291055	0.915	FALSE	FALSE	-2.29
450	"102600107"	"M1AED5"	0.011285665	0.946	FALSE	FALSE	1.46
451	"102600112"	"M1AL00"	0.14559413	0.967	FALSE	FALSE	0.361
452	"102600142"	"M1C8Q0"	0.06757241	0.963	FALSE	FALSE	3.18
453	"102600252"	"Q2VCJ1"	0.018616318	0.952	FALSE	FALSE	-1.8
454	"102600260"	"M1BCJ2"	0.001100978	0.889	FALSE	FALSE	1.71
455	"102600301"	"M1A6K9"	0.069375991	0.963	FALSE	FALSE	-0.854
456	"102600302"	"M1AE64"	0.052439065	0.961	FALSE	FALSE	-0.523
457	"102600306"	"M1A1S2"	0.003944014	0.928	FALSE	FALSE	-1.08
458	"102600321"	"M1CXL8"	0.029905721	0.956	FALSE	FALSE	0.972
459	"102600341"	"M1CIV6"	0.000392589	0.827	FALSE	FALSE	2.51
460	"102600363"	"M0ZJ84"	0.025389877	0.955	FALSE	FALSE	-0.651
461	"102600369"	"M1B8D0"	0.007972262	0.941	FALSE	FALSE	1.89
462	"102600375"	"M0ZHD0"	0.125701935	0.966	FALSE	FALSE	-0.559
463	"102600424"	"M1BUB0"	0.124000377	0.966	FALSE	FALSE	0.573
464	"102600433"	"M0ZTX6"	0.000132456	0.699	FALSE	FALSE	-2.47
465	"102600468"	"M1C6A5"	0.270004294	0.97	FALSE	FALSE	1.02
466	"102600491"	"M1C705"	0.000816136	0.875	FALSE	FALSE	1.73
467	"102600524"	"M0ZIC7"	0.028510351	0.956	FALSE	FALSE	0.989
468	"102600594"	"M1AEP7"	0.001321078	0.897	FALSE	FALSE	2.17
469	"102600662"	"M1CU72"	0.076751976	0.963	FALSE	FALSE	-0.564
470	"102600700"	"M1AQ24"	0.004133537	0.929	FALSE	FALSE	1.19
471	"102600813"	"M1BTS6"	0.069143667	0.963	FALSE	FALSE	-0.51
472	"102600837"	"M1BY27"	0.031940794	0.957	FALSE	FALSE	-1.95
473	"102600847"	"M1BGN4"	0.771295012	0.975	FALSE	FALSE	0.0735
474	"102600867"	"M1BIX8"	0.000166761	0.734	FALSE	FALSE	-2.03
475	"102600877"	"M1A423"	0.014915877	0.949	FALSE	FALSE	-0.933
476	"102600937"	"M1ASR2"	0.135777083	0.967	FALSE	FALSE	0.463
477	"102600999"	"M1A6J2"	0.013172556	0.948	FALSE	FALSE	-0.85
478	"102601048"	"M1BGK2"	0.479446237	0.973	FALSE	FALSE	0.162
479	"102601054"	"M1ADA6"	0.01469155	0.949	FALSE	FALSE	-0.761
480	"102601087"	"M1D2T7"	0.330624921	0.971	FALSE	FALSE	0.313
481	"102601109"	"M1C2L8"	0.242770704	0.97	FALSE	FALSE	0.357
482	"102601131"	"M1CF69"	0.025040851	0.955	FALSE	FALSE	1
483	"102601134"	"M1D3Q1"	0.062687144	0.962	FALSE	FALSE	0.65
484	"102601214"	"M1B4H3"	0.162600893	0.968	FALSE	FALSE	0.542
485	"102601245"	"M0ZJ08"	0.002928189	0.921	FALSE	FALSE	1.13
486	"102601259"	"M1CPA2"	0.011407347	0.946	FALSE	FALSE	1.35
487	"102601402"	"M1B0U4"	0.000959727	0.883	FALSE	FALSE	3.14
488	"102601472"	"M1CFQ4"	0.794617572	0.975	FALSE	FALSE	0.0786
489	"102601481"	"M1CKB2"	0.068963505	0.963	FALSE	FALSE	1.13
490	"102601589"	"M1B335"	0.010564709	0.945	FALSE	FALSE	-0.861
491	"102601663"	"M1CDE0"	5.07E-05	0.499	FALSE	FALSE	-2.53
492	"102601840"	"M1B8D6"	3.16E-05	0.373	FALSE	FALSE	-3.17
493	"102601845"	"M1B588"	0.00020519	0.761	FALSE	FALSE	-2.47
494	"102601848"	"K7WTZ1"	0.063499124	0.962	FALSE	FALSE	0.797
495	"102601883"	"M0ZW66"	0.036056875	0.958	FALSE	FALSE	0.645
496	"102601892"	"M1ALZ6"	0.965867689	0.976	FALSE	FALSE	-0.0165
497	"102601908"	"Q38M71"	1.59E-05	0.235	FALSE	FALSE	2.94
498	"102601957"	"M1AQY2"	0.149689758	0.967	FALSE	FALSE	-0.424
499	"102602009"	"M1C2I2"	0.116406898	0.966	FALSE	FALSE	-0.442
500	"102602024"	"M1B690"	0.260240398	0.97	FALSE	FALSE	-0.285
501	"102602039"	"M1C1E7"	0.087640914	0.964	FALSE	FALSE	0.508
502	"102602148"	"Q308A3"	0.009123495	0.943	FALSE	FALSE	2.68
503	"102602226"	"M1B3Q2"	0.000191268	0.753	FALSE	FALSE	-2.25
504	"102602244"	"M1C9X0"	0.905798486	0.976	FALSE	FALSE	0.0285
505	"102602349"	"M1A2T5"	0.00018349	0.747	FALSE	FALSE	-1.79
506	"102602354"	"M1CAK9"	0.747094573	0.975	FALSE	FALSE	-0.099
507	"102602362"	"M1BYR1"	0.415752043	0.972	FALSE	FALSE	0.218
508	"102602480"	"M1CF76"	0.2084274	0.969	FALSE	FALSE	0.506
509	"102602597"	"M1CYW5"	0.480284262	0.973	FALSE	FALSE	0.199
510	"102602759"	"M1BQR5"	0.333588601	0.971	FALSE	FALSE	1.1
511	"102602804"	"M0ZSL5"	0.472002363	0.973	FALSE	FALSE	0.218
512	"102602925"	"M1CDM9"	0.000258668	0.788	FALSE	FALSE	1.98
513	"102603089"	"M1CRV0"	0.823154167	0.976	FALSE	FALSE	0.0683
514	"102603227"	"M1CTZ5"	9.10E-05	0.632	FALSE	FALSE	4.16
515	"102603244"	"M1AKD9"	0.020005853	0.953	FALSE	FALSE	1.16
516	"102603250"	"M1AWK7"	0.105357465	0.965	FALSE	FALSE	0.828
517	"102603301"	"K7W5I7"	0.051649552	0.961	FALSE	FALSE	1.04
518	"102603313"	"M1A1A0"	0.920818952	0.976	FALSE	FALSE	0.0433
519	"102603339"	"M1DSQ9"	0.050670504	0.961	FALSE	FALSE	0.619
520	"102603348"	"M1AN76"	0.0001458	0.714	FALSE	FALSE	-2.6
521	"102603407"	"M1C6I0"	0.113899591	0.966	FALSE	FALSE	0.682
522	"102603624"	"M1BNR4"	0.830515305	0.976	FALSE	FALSE	0.0569
523	"102603654"	"M0ZLR4"	0.97163585	0.977	FALSE	FALSE	0.0101
524	"102603686"	"M1AGY0"	0.211848658	0.969	FALSE	FALSE	1.08
525	"102603912"	"M1CUU8"	0.002336379	0.916	FALSE	FALSE	1.79
526	"102603929"	"M1CB14"	0.001802814	0.908	FALSE	FALSE	-1.62
527	"102604026"	"M1BU82"	0.008276482	0.942	FALSE	FALSE	1.05
528	"102604138"	"M1D2F3"	0.938447255	0.976	FALSE	FALSE	-0.0184
529	"102604152"	"M0ZJT7"	0.816911109	0.976	FALSE	FALSE	-0.0644
530	"102604228"	"M1BJX5"	0.366078401	0.972	FALSE	FALSE	-0.283
531	"102604251"	"M1BXV3"	0.013886239	0.949	FALSE	FALSE	-1.2
532	"102604284"	"M1ABY8"	0.820316	0.976	FALSE	FALSE	-0.0737
533	"102604364"	"M1B9B9"	0.00017786	0.743	FALSE	FALSE	-2.23
534	"102604365"	"M1BU83"	0.543199455	0.974	FALSE	FALSE	-0.193
535	"102604418"	"M1CXB8"	0.002851599	0.921	FALSE	FALSE	1.65
536	"102604529"	"M1BYS8"	0.003670862	0.927	FALSE	FALSE	1.05
537	"102604551"	"M1D0M1"	0.011239642	0.946	FALSE	FALSE	2.13
538	"102604558"	"M1BJX6"	0.056989976	0.961	FALSE	FALSE	-0.932
539	"102604582"	"M1AKE5"	0.002581038	0.918	FALSE	FALSE	-1.17
540	"102604637"	"M1BAK6"	0.458799873	0.973	FALSE	FALSE	-1.04
541	"102604643"	"M1CVZ7"	0.191087484	0.969	FALSE	FALSE	1.77
542	"102604753"	"M1A642"	0.82056998	0.976	FALSE	FALSE	0.0566
543	"102604796"	"M1AEB9"	0.001508729	0.902	FALSE	FALSE	-1.38
544	"102604938"	"Q2XTB2"	0.046016069	0.96	FALSE	FALSE	1.54
545	"102605090"	"M1CSR8"	0.004746444	0.932	FALSE	FALSE	-1.09
546	"102605171"	"A4UV11"	0.095332872	0.965	FALSE	FALSE	1.29
547	"102605205"	"M1AKA7"	0.107033622	0.966	FALSE	FALSE	-0.685
548	"102605209"	"M1AE01"	0.053458439	0.961	FALSE	FALSE	1.68
549	"102605217"	"M1AUJ0"	0.005454269	0.935	FALSE	FALSE	-1.08
550	"102605233"	"M1CPX7"	0.4503933	0.973	FALSE	FALSE	0.227
551	"102605292"	"M1C183"	0.05133274	0.961	FALSE	FALSE	-0.565
552	"102605442"	"M1CL86"	0.001910899	0.91	FALSE	FALSE	-1.55
553	"102605445"	"M1D6Q4"	0.003572822	0.926	FALSE	FALSE	-1.17
554	"102605742"	"M1CKC5"	0.025738667	0.955	FALSE	FALSE	-0.801
555	"102605869"	"M0ZHX5"	0.000736876	0.87	FALSE	FALSE	-2.12
556	"102605897"	"M1BZ56"	0.005543638	0.935	FALSE	FALSE	1.01
557	"102606036"	"M1C7R4"	0.000283904	0.798	FALSE	FALSE	-2.73
558	"102606109"	"M1B234"	0.420015443	0.973	FALSE	FALSE	-0.26
559	"102606140"	"M1B8S4"	0.000170646	0.737	FALSE	FALSE	-2.26
560	"102606169"	"M1AF95"	0.034644756	0.958	FALSE	FALSE	1.91
561	"102606211"	"M1BNJ2"	0.163431004	0.968	FALSE	FALSE	0.496
562	"102606236"	"M0ZLV0"	0.005766826	0.936	FALSE	FALSE	-0.998
563	"102606348"	"M1ARG0"	0.267330292	0.97	FALSE	FALSE	-0.292
564	"102606369"	"M1B4I6"	0.391076288	0.972	FALSE	FALSE	0.243
565	"102606393"	"M1BJP4"	0.784832582	0.975	FALSE	FALSE	0.146
566	"102606436"	"M1CZ82"	0.68748058	0.975	FALSE	FALSE	0.154
567	"107060124"	"M1CX63"	0.141276472	0.967	FALSE	FALSE	-0.755
568	"107060381"	"M1CFH2"	0.949653158	0.976	FALSE	FALSE	-0.0208
569	"107063047"	"M1D116"	0.028787646	0.956	FALSE	FALSE	1.33
570	"34G"	"P93786"	0.003868494	0.928	FALSE	FALSE	1.14
571	"35G"	"P93787"	0.085256544	0.964	FALSE	FALSE	0.519
572	"ADH1"	"P14673"	0.040351935	0.959	FALSE	FALSE	1.2
573	"AGPS1"	"M0ZJD0"	0.241103133	0.97	FALSE	FALSE	0.295
574	"an34"	"Q9M3H3"	0.084104505	0.964	FALSE	FALSE	-0.451
575	"ARD"	"A8UGP3"	0.295837289	0.971	FALSE	FALSE	0.253
576	"B13G_11"	"K9MBL3"	0.000179916	0.744	FALSE	FALSE	-2.04
577	"B13G_14"	"K9MBJ7"	0.00769008	0.94	FALSE	FALSE	-1.13
578	"B13G_18"	"K9MBL6"	0.416940683	0.972	FALSE	FALSE	0.364
579	"B13G_2"	"K9MBD0"	0.001949369	0.91	FALSE	FALSE	-1.69
580	"CAT2"	"P55312"	6.97E-05	0.575	FALSE	FALSE	2.69
581	"CHTB4"	"P52406"	0.010070229	0.944	FALSE	FALSE	-0.978
582	"CPA"	"M1CHR3"	0.397313129	0.972	FALSE	FALSE	-0.216
583	"CYN"	"M1BFS5"	0.0013542	0.898	FALSE	FALSE	-1.62
584	"DES"	"M1CCW0"	9.92E-05	0.648	FALSE	FALSE	2.19
585	"DPEP"	"Q06801"	0.374055087	0.972	FALSE	FALSE	0.216
586	"EBP1"	"M1CZC0"	0.047591542	0.96	FALSE	FALSE	-0.72
587	"EIF5A4"	"P56336"	0.196032878	0.969	FALSE	FALSE	0.759
588	"EIF5A5"	"P56337"	0.105654499	0.965	FALSE	FALSE	-0.519
589	"FDH1"	"Q07511"	0.169225777	0.968	FALSE	FALSE	0.517
590	"G6PDH"	"P37830"	0.010609001	0.945	FALSE	FALSE	1.45
591	"GDCSP"	"O49954"	0.000645467	0.862	FALSE	FALSE	1.39
592	"GLUB3"	"P52402"	0.000616108	0.859	FALSE	FALSE	-1.53
593	"GRX3"	"B3F8F4"	0.031755104	0.957	FALSE	FALSE	-0.613
594	"HXK1"	"M0ZRE9"	0.81825725	0.976	FALSE	FALSE	-0.0758
595	"LAP"	"P31427"	0.000453412	0.838	FALSE	FALSE	1.72
596	"LOX1.1"	"P37831"	0.001024567	0.886	FALSE	FALSE	-1.41
597	"LOX1.2"	"O24379"	0.000433323	0.835	FALSE	FALSE	-1.86
598	"LOX1.3"	"Q43189"	0.0029611	0.922	FALSE	FALSE	-1.31
599	"LOX1.4"	"Q43190"	0.014122782	0.949	FALSE	FALSE	-0.927
600	"LOX1.5"	"M1AQS1"	0.01002981	0.944	FALSE	FALSE	-0.897
601	"LOX1.6"	"Q41238"	0.004246736	0.93	FALSE	FALSE	-1.11
602	"LOX1.7"	"O22507"	0.000430445	0.835	FALSE	FALSE	-1.62
603	"LOX1.8"	"O22508"	0.002330349	0.915	FALSE	FALSE	-1.53
604	"M0ZG23"	"M0ZG23"	0.009831088	0.944	FALSE	FALSE	0.837
605	"M0ZGW4"	"M0ZGW4"	0.007564863	0.94	FALSE	FALSE	-1.21
606	"M0ZJA6"	"M0ZJA6"	0.001576905	0.903	FALSE	FALSE	-2.24
607	"M0ZK51"	"M0ZK51"	0.002534458	0.918	FALSE	FALSE	-1.59
608	"M0ZMB0"	"M0ZMB0"	0.000205889	0.762	FALSE	FALSE	-2.05
609	"M0ZPB6"	"M0ZPB6"	2.11E-05	0.28	FALSE	FALSE	-3.02
610	"M0ZPK8"	"M0ZPK8"	0.007455996	0.94	FALSE	FALSE	-1.43
611	"M0ZPP3"	"M0ZPP3"	0.002759094	0.92	FALSE	FALSE	-1.74
612	"M0ZQV9"	"M0ZQV9"	0.026599496	0.955	FALSE	FALSE	-0.771
613	"M0ZQY7"	"M0ZQY7"	0.032135228	0.957	FALSE	FALSE	1.45
614	"M0ZSL3"	"M0ZSL3"	0.941876455	0.976	FALSE	FALSE	-0.0235
615	"M0ZSL7"	"M0ZSL7"	0.046660703	0.96	FALSE	FALSE	-0.832
616	"M0ZTM7"	"M0ZTM7"	2.37E-05	0.297	FALSE	FALSE	-4.2
617	"M0ZW73"	"M0ZW73"	0.123554243	0.966	FALSE	FALSE	-0.661
618	"M0ZWD8"	"M0ZWD8"	0.174704772	0.968	FALSE	FALSE	-0.342
619	"M0ZY56"	"M0ZY56"	0.597153027	0.974	FALSE	FALSE	-0.176
620	"M0ZY64"	"M0ZY64"	0.132099901	0.967	FALSE	FALSE	0.393
621	"M0ZYC1"	"M0ZYC1"	0.115731533	0.966	FALSE	FALSE	-0.623
622	"M0ZYT4"	"M0ZYT4"	0.443697381	0.973	FALSE	FALSE	0.273
623	"M0ZZ66"	"M0ZZ66"	0.002361826	0.916	FALSE	FALSE	-1.44
624	"M0ZZL1"	"M0ZZL1"	0.062320383	0.962	FALSE	FALSE	1.14
625	"M1A028"	"M1A028"	0.000368886	0.822	FALSE	FALSE	-1.66
626	"M1A1E3"	"M1A1E3"	0.002066771	0.912	FALSE	FALSE	1.35
627	"M1A1S5"	"M1A1S5"	0.292538397	0.971	FALSE	FALSE	0.271
628	"M1A273"	"M1A273"	0.001036084	0.887	FALSE	FALSE	-2.06
629	"M1A288"	"M1A288"	0.237014028	0.97	FALSE	FALSE	-0.319
630	"M1A2N1"	"M1A2N1"	0.000547983	0.852	FALSE	FALSE	-1.53
631	"M1A3I7"	"M1A3I7"	0.040747572	0.959	FALSE	FALSE	-0.797
632	"M1A5N7"	"M1A5N7"	0.126626946	0.966	FALSE	FALSE	-0.744
633	"M1A5Q3"	"M1A5Q3"	0.066372801	0.963	FALSE	FALSE	0.676
634	"M1A616"	"M1A616"	0.004003179	0.929	FALSE	FALSE	-1.97
635	"M1A6J5"	"M1A6J5"	7.48E-05	0.591	FALSE	FALSE	-2.42
636	"M1A6K1"	"M1A6K1"	0.279973499	0.971	FALSE	FALSE	1.35
637	"M1A703"	"M1A703"	5.14E-05	0.502	FALSE	FALSE	-3.66
638	"M1A7U3"	"M1A7U3"	0.001688835	0.906	FALSE	FALSE	-4.51
639	"M1A7U5"	"M1A7U5"	0.433819373	0.973	FALSE	FALSE	-0.386
640	"M1A8I4"	"M1A8I4"	0.029419561	0.956	FALSE	FALSE	-0.652
641	"M1A8I6"	"M1A8I6"	0.000457648	0.839	FALSE	FALSE	2.16
642	"M1A957"	"M1A957"	0.901899144	0.976	FALSE	FALSE	0.0284
643	"M1A9L0"	"M1A9L0"	0.113469329	0.966	FALSE	FALSE	0.51
644	"M1A9Q3"	"M1A9Q3"	9.99E-05	0.65	FALSE	FALSE	2.17
645	"M1ACN4"	"M1ACN4"	0.000776897	0.873	FALSE	FALSE	-1.86
646	"M1ACT7"	"M1ACT7"	0.010286835	0.945	FALSE	FALSE	1.58
647	"M1AD62"	"M1AD62"	0.001550789	0.903	FALSE	FALSE	1.33
648	"M1AE81"	"M1AE81"	0.19948027	0.969	FALSE	FALSE	0.392
649	"M1AGR8"	"M1AGR8"	0.722881089	0.975	FALSE	FALSE	0.105
650	"M1AGU2"	"M1AGU2"	0.042213723	0.959	FALSE	FALSE	1.12
651	"M1AH14"	"M1AH14"	0.260306476	0.97	FALSE	FALSE	-0.412
652	"M1AHX8"	"M1AHX8"	0.989099061	0.977	FALSE	FALSE	0.0037
653	"M1AKD0"	"M1AKD0"	0.008265112	0.942	FALSE	FALSE	-0.864
654	"M1AM69"	"M1AM69"	0.003863401	0.928	FALSE	FALSE	1.82
655	"M1AMZ0"	"M1AMZ0"	0.00526063	0.934	FALSE	FALSE	-1.3
656	"M1AMZ1"	"M1AMZ1"	0.001142359	0.891	FALSE	FALSE	-1.36
657	"M1AP96"	"M1AP96"	0.006014768	0.936	FALSE	FALSE	-2.02
658	"M1APC4"	"M1APC4"	0.000108215	0.664	FALSE	FALSE	-3.38
659	"M1APC9"	"M1APC9"	0.001631373	0.904	FALSE	FALSE	-2.13
660	"M1APL4"	"M1APL4"	0.001381775	0.898	FALSE	FALSE	1.92
661	"M1APU5"	"M1APU5"	0.173865179	0.968	FALSE	FALSE	-0.35
662	"M1APV0"	"M1APV0"	0.653226107	0.975	FALSE	FALSE	0.139
663	"M1AQ00"	"M1AQ00"	0.05890898	0.962	FALSE	FALSE	0.539
664	"M1AQ30"	"M1AQ30"	0.067972003	0.963	FALSE	FALSE	-0.614
665	"M1AQA0"	"M1AQA0"	0.754265408	0.975	FALSE	FALSE	-0.0941
666	"M1ARC9"	"M1ARC9"	0.234713694	0.97	FALSE	FALSE	-0.439
667	"M1ASK9"	"M1ASK9"	0.085692329	0.964	FALSE	FALSE	0.481
668	"M1AT67"	"M1AT67"	0.005205701	0.934	FALSE	FALSE	-1.07
669	"M1ATD0"	"M1ATD0"	0.003665432	0.927	FALSE	FALSE	-1.15
670	"M1AUM4"	"M1AUM4"	0.47926748	0.973	FALSE	FALSE	0.206
671	"M1AUY9"	"M1AUY9"	0.880739229	0.976	FALSE	FALSE	0.0381
672	"M1AW93"	"M1AW93"	0.517530746	0.973	FALSE	FALSE	0.161
673	"M1AWV2"	"M1AWV2"	0.012270536	0.947	FALSE	FALSE	1.24
674	"M1AWZ7"	"M1AWZ7"	0.014303751	0.949	FALSE	FALSE	-0.763
675	"M1AX44"	"M1AX44"	0.000127902	0.693	FALSE	FALSE	-2.31
676	"M1AXH9"	"M1AXH9"	0.007057733	0.939	FALSE	FALSE	-1.18
677	"M1AXZ2"	"M1AXZ2"	0.015296481	0.95	FALSE	FALSE	-0.955
678	"M1AYH3"	"M1AYH3"	0.000580096	0.855	FALSE	FALSE	1.67
679	"M1AZ62"	"M1AZ62"	0.001338719	0.897	FALSE	FALSE	-1.43
680	"M1AZ85"	"M1AZ85"	0.033506787	0.957	FALSE	FALSE	0.814
681	"M1B069"	"M1B069"	0.001374964	0.898	FALSE	FALSE	1.42
682	"M1B0L7"	"M1B0L7"	0.027920958	0.956	FALSE	FALSE	-0.702
683	"M1B0M9"	"M1B0M9"	0.002063765	0.912	FALSE	FALSE	2.94
684	"M1B0W5"	"M1B0W5"	0.000924575	0.881	FALSE	FALSE	-1.58
685	"M1B2H6"	"M1B2H6"	0.372905099	0.972	FALSE	FALSE	0.41
686	"M1B359"	"M1B359"	0.003130471	0.923	FALSE	FALSE	-1.27
687	"M1B4Z0"	"M1B4Z0"	0.004773951	0.932	FALSE	FALSE	1.84
688	"M1B584"	"M1B584"	0.805757841	0.976	FALSE	FALSE	0.064
689	"M1B5I0"	"M1B5I0"	0.010505672	0.945	FALSE	FALSE	1.32
690	"M1B6Z5"	"M1B6Z5"	0.000261366	0.789	FALSE	FALSE	-2.01
691	"M1B703"	"M1B703"	1.60E-05	0.237	FALSE	FALSE	-4.06
692	"M1B7S1"	"M1B7S1"	0.414771998	0.972	FALSE	FALSE	0.202
693	"M1B7T9"	"M1B7T9"	0.532318809	0.974	FALSE	FALSE	-0.249
694	"M1B8K1"	"M1B8K1"	0.000175972	0.741	FALSE	FALSE	2.52
695	"M1B8Q1"	"M1B8Q1"	0.004776757	0.932	FALSE	FALSE	-2.28
696	"M1BA84"	"M1BA84"	0.003745893	0.927	FALSE	FALSE	1.34
697	"M1BBE4"	"M1BBE4"	0.576639546	0.974	FALSE	FALSE	0.146
698	"M1BBG7"	"M1BBG7"	0.472737942	0.973	FALSE	FALSE	0.178
699	"M1BBH3"	"M1BBH3"	0.000173242	0.739	FALSE	FALSE	1.78
700	"M1BBH4"	"M1BBH4"	0.00950258	0.944	FALSE	FALSE	1.25
701	"M1BCL1"	"M1BCL1"	0.092005492	0.965	FALSE	FALSE	2.67
702	"M1BEN2"	"M1BEN2"	0.012264182	0.947	FALSE	FALSE	3.09
703	"M1BF31"	"M1BF31"	0.101430449	0.965	FALSE	FALSE	0.595
704	"M1BFA2"	"M1BFA2"	0.221015542	0.969	FALSE	FALSE	-0.487
705	"M1BFT7"	"M1BFT7"	0.049926769	0.961	FALSE	FALSE	-0.552
706	"M1BGH8"	"M1BGH8"	0.150709715	0.967	FALSE	FALSE	0.59
707	"M1BI71"	"M1BI71"	0.00237657	0.916	FALSE	FALSE	1.44
708	"M1BK48"	"M1BK48"	0.000218657	0.769	FALSE	FALSE	1.73
709	"M1BLN9"	"M1BLN9"	0.000185178	0.748	FALSE	FALSE	-1.85
710	"M1BMR5"	"M1BMR5"	7.11E-05	0.579	FALSE	FALSE	2.12
711	"M1BMR6"	"M1BMR6"	7.73E-05	0.598	FALSE	FALSE	2.34
712	"M1BMR7"	"M1BMR7"	0.002761373	0.92	FALSE	FALSE	-1.12
713	"M1BP26"	"M1BP26"	0.248855431	0.97	FALSE	FALSE	-0.29
714	"M1BPD1"	"M1BPD1"	0.274856105	0.97	FALSE	FALSE	-0.332
715	"M1BPP7"	"M1BPP7"	0.000108113	0.664	FALSE	FALSE	-4.83
716	"M1BSD0"	"M1BSD0"	0.000772036	0.872	FALSE	FALSE	-1.48
717	"M1BSR3"	"M1BSR3"	0.000464929	0.84	FALSE	FALSE	-1.56
718	"M1BTN7"	"M1BTN7"	0.004905624	0.933	FALSE	FALSE	1.02
719	"M1BUH4"	"M1BUH4"	0.173681288	0.968	FALSE	FALSE	-0.35
720	"M1BUZ0"	"M1BUZ0"	0.191125824	0.969	FALSE	FALSE	-0.548
721	"M1BUZ1"	"M1BUZ1"	0.081430075	0.964	FALSE	FALSE	0.838
722	"M1BUZ2"	"M1BUZ2"	0.154621215	0.968	FALSE	FALSE	0.428
723	"M1BVW6"	"M1BVW6"	0.006133223	0.937	FALSE	FALSE	-1.32
724	"M1BWU0"	"M1BWU0"	0.023898887	0.954	FALSE	FALSE	0.718
725	"M1BWY1"	"M1BWY1"	0.008705654	0.942	FALSE	FALSE	1.7
726	"M1BX50"	"M1BX50"	0.001035057	0.887	FALSE	FALSE	-1.8
727	"M1BXE7"	"M1BXE7"	0.077295894	0.964	FALSE	FALSE	-0.547
728	"M1BXX6"	"M1BXX6"	0.100147092	0.965	FALSE	FALSE	0.64
729	"M1BY03"	"M1BY03"	0.599864312	0.974	FALSE	FALSE	0.164
730	"M1BY79"	"M1BY79"	0.026814893	0.955	FALSE	FALSE	-0.745
731	"M1BY87"	"M1BY87"	0.589410938	0.974	FALSE	FALSE	0.171
732	"M1BYV1"	"M1BYV1"	7.08E-06	0.101	FALSE	FALSE	-3.25
733	"M1C005"	"M1C005"	2.38E-05	0.297	FALSE	FALSE	-2.99
734	"M1C3S5"	"M1C3S5"	0.01451077	0.949	FALSE	FALSE	2.36
735	"M1C3W1"	"M1C3W1"	0.044662294	0.96	FALSE	FALSE	1.13
736	"M1C3W2"	"M1C3W2"	0.021755246	0.953	FALSE	FALSE	1.03
737	"M1C421"	"M1C421"	0.031501949	0.957	FALSE	FALSE	-0.788
738	"M1C504"	"M1C504"	0.037910625	0.958	FALSE	FALSE	0.616
739	"M1C5E6"	"M1C5E6"	0.321423528	0.971	FALSE	FALSE	0.838
740	"M1C754"	"M1C754"	0.082477073	0.964	FALSE	FALSE	-0.743
741	"M1C8D8"	"M1C8D8"	0.000121616	0.685	FALSE	FALSE	-2.53
742	"M1C906"	"M1C906"	0.184643256	0.969	FALSE	FALSE	0.375
743	"M1CA24"	"M1CA24"	0.032212297	0.957	FALSE	FALSE	2.01
744	"M1CA90"	"M1CA90"	0.00117567	0.892	FALSE	FALSE	1.55
745	"M1CB98"	"M1CB98"	0.002297806	0.915	FALSE	FALSE	-1.85
746	"M1CC25"	"M1CC25"	0.002591733	0.918	FALSE	FALSE	-1.39
747	"M1CCS3"	"M1CCS3"	0.000835799	0.876	FALSE	FALSE	1.43
748	"M1CE12"	"M1CE12"	0.922980791	0.976	FALSE	FALSE	-0.0232
749	"M1CEC3"	"M1CEC3"	0.010798423	0.945	FALSE	FALSE	1.15
750	"M1CFR3"	"M1CFR3"	0.001158915	0.891	FALSE	FALSE	-1.43
751	"M1CHI0"	"M1CHI0"	0.015578046	0.95	FALSE	FALSE	-0.778
752	"M1CIV5"	"M1CIV5"	0.05430071	0.961	FALSE	FALSE	-0.776
753	"M1CJU3"	"M1CJU3"	5.19E-05	0.504	FALSE	FALSE	-3.85
754	"M1CK73"	"M1CK73"	0.055413511	0.961	FALSE	FALSE	1.09
755	"M1CM67"	"M1CM67"	0.006307429	0.937	FALSE	FALSE	1.58
756	"M1CMP3"	"M1CMP3"	0.023610914	0.954	FALSE	FALSE	1.33
757	"M1CN24"	"M1CN24"	0.61258343	0.974	FALSE	FALSE	-0.149
758	"M1CN41"	"M1CN41"	0.044358513	0.96	FALSE	FALSE	-0.636
759	"M1CNK1"	"M1CNK1"	0.000691778	0.866	FALSE	FALSE	-1.47
760	"M1CP75"	"M1CP75"	0.004845281	0.933	FALSE	FALSE	2.28
761	"M1CPM6"	"M1CPM6"	0.05060175	0.961	FALSE	FALSE	-0.648
762	"M1CQ02"	"M1CQ02"	0.003703133	0.927	FALSE	FALSE	-1.22
763	"M1CQ92"	"M1CQ92"	0.007490049	0.94	FALSE	FALSE	1.36
764	"M1CQE7"	"M1CQE7"	0.000504435	0.846	FALSE	FALSE	1.54
765	"M1CQH1"	"M1CQH1"	0.400530172	0.972	FALSE	FALSE	0.751
766	"M1CQP6"	"M1CQP6"	0.001883708	0.909	FALSE	FALSE	1.71
767	"M1CSP6"	"M1CSP6"	0.000556158	0.853	FALSE	FALSE	-1.92
768	"M1CSU8"	"M1CSU8"	0.05144988	0.961	FALSE	FALSE	-0.602
769	"M1CTS3"	"M1CTS3"	0.949105741	0.976	FALSE	FALSE	0.0151
770	"M1CUT3"	"M1CUT3"	0.15483825	0.968	FALSE	FALSE	0.969
771	"M1CW46"	"M1CW46"	4.95E-05	0.493	FALSE	FALSE	3.34
772	"M1CWI5"	"M1CWI5"	0.000409725	0.831	FALSE	FALSE	1.74
773	"M1CWU2"	"M1CWU2"	0.020168675	0.953	FALSE	FALSE	-1.64
774	"M1CWU3"	"M1CWU3"	0.000260106	0.789	FALSE	FALSE	-2.14
775	"M1CX91"	"M1CX91"	3.65E-05	0.412	FALSE	FALSE	-4.81
776	"M1CXI6"	"M1CXI6"	6.38E-05	0.554	FALSE	FALSE	-2.27
777	"M1CY18"	"M1CY18"	0.000560098	0.853	FALSE	FALSE	3.82
778	"M1CY58"	"M1CY58"	0.208328128	0.969	FALSE	FALSE	0.603
779	"M1CZE4"	"M1CZE4"	0.000404761	0.83	FALSE	FALSE	-2.21
780	"M1D0A6"	"M1D0A6"	0.000465969	0.84	FALSE	FALSE	1.71
781	"M1D1L1"	"M1D1L1"	1.50E-05	0.225	FALSE	FALSE	-3.21
782	"M1D1V1"	"M1D1V1"	0.007234371	0.94	FALSE	FALSE	1.02
783	"M1D253"	"M1D253"	0.001867753	0.909	FALSE	FALSE	1.47
784	"M1D2H9"	"M1D2H9"	0.019017654	0.952	FALSE	FALSE	0.906
785	"M1D3N1"	"M1D3N1"	0.002543259	0.918	FALSE	FALSE	1.88
786	"M1D3N2"	"M1D3N2"	0.000753039	0.871	FALSE	FALSE	2.08
787	"M1D4F9"	"M1D4F9"	0.000180536	0.745	FALSE	FALSE	-2.39
788	"M1D4K8"	"M1D4K8"	0.775227537	0.975	FALSE	FALSE	0.194
789	"M1D4V9"	"M1D4V9"	1.25E-05	0.194	FALSE	FALSE	-2.95
790	"M1D544"	"M1D544"	0.065110716	0.962	FALSE	FALSE	-0.546
791	"M1D578"	"M1D578"	0.067327378	0.963	FALSE	FALSE	0.794
792	"M1D5N3"	"M1D5N3"	0.009468329	0.944	FALSE	FALSE	0.921
793	"M1D6K2"	"M1D6K2"	0.726579687	0.975	FALSE	FALSE	-0.137
794	"M1D751"	"M1D751"	0.666878384	0.975	FALSE	FALSE	-0.155
795	"M1D905"	"M1D905"	0.000224828	0.772	FALSE	FALSE	-2.26
796	"M1DDE0"	"M1DDE0"	0.969716891	0.977	FALSE	FALSE	-0.0263
797	"M1DUC5"	"M1DUC5"	0.013518764	0.948	FALSE	FALSE	-1.08
798	"M1DWT5"	"M1DWT5"	0.000553711	0.852	FALSE	FALSE	-2.36
799	"NDPK1"	"D5ILC3"	0.108813562	0.966	FALSE	FALSE	0.55
800	"O24383"	"O24383"	0.001857836	0.909	FALSE	FALSE	-1.54
801	"O24385"	"O24385"	0.001840268	0.908	FALSE	FALSE	-1.32
802	"O24388"	"O24388"	0.001140618	0.891	FALSE	FALSE	-1.73
803	"O81155"	"O81155"	0.003103513	0.923	FALSE	FALSE	1.1
804	"P01075"	"P01075"	0.000463324	0.84	FALSE	FALSE	-2.18
805	"P01079"	"P01079"	0.004252614	0.93	FALSE	FALSE	-1.43
806	"P04045"	"P04045"	0.250889394	0.97	FALSE	FALSE	-0.286
807	"P08454"	"P08454"	0.523189116	0.974	FALSE	FALSE	-0.161
808	"P10691"	"P10691"	0.007054475	0.939	FALSE	FALSE	2.12
809	"P15478"	"P15478"	0.000605764	0.858	FALSE	FALSE	-1.76
810	"P16348"	"P16348"	0.126050971	0.966	FALSE	FALSE	-0.529
811	"P17979"	"P17979"	0.247937136	0.97	FALSE	FALSE	-0.402
812	"P19595"	"P19595"	0.036939832	0.958	FALSE	FALSE	0.653
813	"P20346"	"P20346"	0.024497052	0.955	FALSE	FALSE	1.19
814	"P22200"	"P22200"	0.007108922	0.939	FALSE	FALSE	1.1
815	"P30941"	"P30941"	0.020545954	0.953	FALSE	FALSE	-0.786
816	"P32811"	"P32811"	0.644774717	0.974	FALSE	FALSE	0.156
817	"P37221"	"P37221"	0.792218856	0.975	FALSE	FALSE	0.0652
818	"P37842"	"P37842"	0.883304713	0.976	FALSE	FALSE	0.0421
819	"P52903"	"P52903"	0.098298489	0.965	FALSE	FALSE	0.521
820	"P58514"	"P58514"	0.013817489	0.948	FALSE	FALSE	-0.963
821	"P58515"	"P58515"	0.001908522	0.909	FALSE	FALSE	-1.46
822	"P58519"	"P58519"	0.00418651	0.93	FALSE	FALSE	-1.19
823	"P58602"	"P58602"	0.025907897	0.955	FALSE	FALSE	-0.834
824	"P93784"	"P93784"	0.000609301	0.859	FALSE	FALSE	1.65
825	"Pain-1"	"E1AXT4"	0.684279887	0.975	FALSE	FALSE	0.111
826	"pat1-k1"	"M1AGX5"	0.036297174	0.958	FALSE	FALSE	-0.973
827	"pat1-k2"	"Q3YJT4"	0.007297909	0.94	FALSE	FALSE	-1.25
828	"pat2-k3"	"Q42502"	0.087075283	0.964	FALSE	FALSE	-0.644
829	"pat3-k1"	"Q3YJS9"	0.074005907	0.963	FALSE	FALSE	-0.805
830	"PCM8"	"Q7DMN9"	0.352788768	0.972	FALSE	FALSE	0.222
831	"PETE"	"P00296"	0.241290802	0.97	FALSE	FALSE	-0.392
832	"PFP-ALPHA"	"M1CV13"	0.000309615	0.806	FALSE	FALSE	4.7
833	"PFP-ALPHA.1"	"P21342"	0.000474843	0.842	FALSE	FALSE	2.15
834	"PFP-BETA"	"P21343"	0.000289235	0.8	FALSE	FALSE	2.15
835	"PGM1"	"Q9M4G4"	0.788717685	0.975	FALSE	FALSE	-0.0971
836	"PGMP"	"Q9M4G5"	0.140189364	0.967	FALSE	FALSE	-0.683
837	"PIN-II"	"J7EQ13"	0.004368104	0.93	FALSE	FALSE	-1.63
838	"PPC1"	"P29196"	0.000325849	0.811	FALSE	FALSE	1.55
839	"PR-5/319"	"Q5XUG9"	0.030170356	0.956	FALSE	FALSE	-0.68
840	"PSBP"	"P93566"	0.125272191	0.966	FALSE	FALSE	-0.573
841	"PURA"	"M1C6L7"	0.380096365	0.972	FALSE	FALSE	0.282
842	"putative"	"Q8H9B7"	0.007599104	0.94	FALSE	FALSE	-1.43
843	"Q00652"	"Q00652"	0.000167486	0.735	FALSE	FALSE	-2.02
844	"Q00783"	"Q00783"	0.616291485	0.974	FALSE	FALSE	-0.143
845	"Q06355"	"Q06355"	5.62E-05	0.524	FALSE	FALSE	2.2
846	"Q308A7"	"Q308A7"	0.002314694	0.915	FALSE	FALSE	1.67
847	"Q41448"	"Q41448"	0.017220882	0.951	FALSE	FALSE	-1.19
848	"Q41488"	"Q41488"	0.011584901	0.946	FALSE	FALSE	-1.43
849	"Q43645"	"Q43645"	0.007928665	0.941	FALSE	FALSE	-1.08
850	"Q43848"	"Q43848"	0.317847067	0.971	FALSE	FALSE	-0.266
851	"Q8H9D2"	"Q8H9D2"	0.004545227	0.931	FALSE	FALSE	0.965
852	"Q8LK04"	"Q8LK04"	0.784997172	0.975	FALSE	FALSE	0.0809
853	"R1"	"Q9AWA5"	0.081025365	0.964	FALSE	FALSE	0.522
854	"rbcL"	"P25079"	3.48E-05	0.399	FALSE	FALSE	2.66
855	"RPS4"	"P46300"	0.017935527	0.951	FALSE	FALSE	2.59
856	"RPS6b"	"Q2VCJ5"	0.050567943	0.961	FALSE	FALSE	2.58
857	"RROP1"	"P80595"	0.18803761	0.969	FALSE	FALSE	0.357
858	"SHKA"	"P21357"	0.001059399	0.888	FALSE	FALSE	-1.87
859	"SN2"	"Q93X17"	0.010262243	0.945	FALSE	FALSE	-0.889
860	"SnRK2.4"	"J9ULI1"	0.861937879	0.976	FALSE	FALSE	-0.0439
861	"SPS"	"Q43845"	0.008752821	0.942	FALSE	FALSE	1.32
862	"St14i"	"Q6R2P7"	0.002521901	0.918	FALSE	FALSE	1.88
863	"STH-21"	"P17641"	0.030000802	0.956	FALSE	FALSE	-1.89
864	"StRPT4a"	"Q8H9D4"	0.408526761	0.972	FALSE	FALSE	0.337
865	"TCTP"	"P43349"	0.900478243	0.976	FALSE	FALSE	0.032
866	"te protein 80 OS=Solanum tuberosum OX=4113 PE=3 SV=1"	"M1C075"	0.021905814	0.953	FALSE	FALSE	0.969
867	"WIN1"	"P09761"	0.000267544	0.792	FALSE	FALSE	-2.19
