# Supplementary material for: Systematic characterization of extracellular vesicles from potato (Solanum tuberosum cv. Laura) roots and peels: biophysical properties and proteomic profiling
Source: Front Plant Sci. 2024 Nov 15;15:1477614. doi: 10.3389/fpls.2024.1477614 (PMC11607679; doi:10.3389/fpls.2024.1477614)
Supplement: Supplementary file 2 [file DataSheet2.csv]

	name	"ID"	"Purified_EV_vs_Crude_p.val"	"Purified_EV_vs_Crude_p.adj"	"significant"	"Purified_EV_vs_Crude_significant"	"Purified_EV_vs_Crude_ratio"
1	"102577694"	"P12437"	2.26E-06	0.00322	TRUE	TRUE	-6.03
2	"102601606"	"M1CIW6"	1.67E-06	0.00303	TRUE	TRUE	7.63
3	"102602226"	"M1B3Q2"	1.84E-06	0.00303	TRUE	TRUE	7.23
4	"M1DWJ7"	"M1DWJ7"	4.35E-06	0.0092	TRUE	TRUE	-5.89
5	"1025"	"M0ZY54"	0.280971158	0.896	FALSE	FALSE	0.574
6	"102577727"	"M1CW45"	0.031846331	0.819	FALSE	FALSE	-1.32
7	"102578331"	"M1B148"	0.796974322	0.921	FALSE	FALSE	0.171
8	"102578939"	"M1BN40"	0.068453776	0.852	FALSE	FALSE	1.22
9	"102579064"	"M1D1C2"	0.544154654	0.912	FALSE	FALSE	0.29
10	"102579092"	"M1A883"	0.15054993	0.878	FALSE	FALSE	0.768
11	"102579244"	"M1D0E9"	0.923850418	0.924	FALSE	FALSE	0.0605
12	"102579687"	"M1AEA5"	0.394392835	0.904	FALSE	FALSE	0.493
13	"102579793"	"M1D1U3"	0.595938912	0.914	FALSE	FALSE	-0.429
14	"102580165"	"M1CF85"	0.286822573	0.896	FALSE	FALSE	0.811
15	"102580286"	"M1AWG5"	0.478065724	0.909	FALSE	FALSE	-0.414
16	"102580398"	"M1AH25"	0.654796277	0.916	FALSE	FALSE	0.219
17	"102580604"	"M1D7L6"	0.407603352	0.905	FALSE	FALSE	0.463
18	"102580740"	"M1AAD9"	0.000291053	0.403	FALSE	FALSE	4.68
19	"102580870"	"M1B864"	0.000721462	0.471	FALSE	FALSE	-3.39
20	"102580988"	"M1B640"	0.029170767	0.815	FALSE	FALSE	2.06
21	"102581076"	"M1CE55"	4.45E-05	0.164	FALSE	FALSE	-4.58
22	"102581132"	"M1D1U0"	0.201910624	0.887	FALSE	FALSE	-0.677
23	"102581154"	"M1A3E1"	0.002766228	0.632	FALSE	FALSE	2.62
24	"102581218"	"M1DYA8"	0.015754271	0.781	FALSE	FALSE	-1.68
25	"102581296"	"M1C0M0"	0.252102082	0.893	FALSE	FALSE	-0.616
26	"102581967"	"M1AGV0"	0.062907475	0.849	FALSE	FALSE	0.991
27	"102582282"	"M1AU65"	0.00063046	0.463	FALSE	FALSE	4.31
28	"102582495"	"M1B7H6"	0.408405615	0.905	FALSE	FALSE	-0.428
29	"102582955"	"M1C0X9"	0.47064455	0.908	FALSE	FALSE	0.461
30	"102583123"	"M1CQK3"	0.022176844	0.801	FALSE	FALSE	2.18
31	"102583127"	"M1CCH0"	0.172819137	0.882	FALSE	FALSE	-0.697
32	"102583397"	"M1A3D8"	0.802266202	0.921	FALSE	FALSE	-0.153
33	"102583454"	"M1CQ41"	0.355079432	0.902	FALSE	FALSE	0.593
34	"102583921"	"M1A251"	0.428145312	0.906	FALSE	FALSE	0.429
35	"102583923"	"M1AFJ4"	0.00153543	0.559	FALSE	FALSE	2.26
36	"102584019"	"M1CM16"	0.594949852	0.914	FALSE	FALSE	0.45
37	"102584139"	"M1CV37"	0.005050533	0.694	FALSE	FALSE	-2.9
38	"102584198"	"M1A0N5"	0.1142748	0.87	FALSE	FALSE	0.842
39	"102584452"	"M1AYQ6"	0.200985564	0.887	FALSE	FALSE	0.911
40	"102584547"	"M1BUZ2"	0.248422147	0.892	FALSE	FALSE	-0.589
41	"102584758"	"M1AE23"	0.000135198	0.318	FALSE	FALSE	3.5
42	"102584808"	"M1CMG1"	0.555364683	0.912	FALSE	FALSE	-0.359
43	"102585092"	"M0ZTN0"	0.007921105	0.732	FALSE	FALSE	-1.75
44	"102585421"	"M0ZTQ3"	0.004444285	0.682	FALSE	FALSE	-1.85
45	"102585452"	"M1CMF9"	0.00019041	0.359	FALSE	FALSE	4.49
46	"102585477"	"M1AFU6"	0.105041473	0.867	FALSE	FALSE	1.03
47	"102585483"	"M0ZPQ8"	0.162337021	0.881	FALSE	FALSE	0.733
48	"102585502"	"M1AY17"	0.934913796	0.925	FALSE	FALSE	-0.0761
49	"102585705"	"M0ZHR9"	0.006974811	0.722	FALSE	FALSE	2.6
50	"102585760"	"M0ZTM9"	0.237730453	0.891	FALSE	FALSE	0.591
51	"102585990"	"M1CCJ9"	0.037748376	0.827	FALSE	FALSE	-1.62
52	"102586196"	"M1BK01"	0.254976533	0.893	FALSE	FALSE	0.72
53	"102586215"	"M0ZPU5"	0.589357148	0.914	FALSE	FALSE	0.276
54	"102586219"	"M1D1Z8"	0.010795816	0.756	FALSE	FALSE	-1.83
55	"102586295"	"M1BSA4"	0.100560973	0.866	FALSE	FALSE	0.892
56	"102586327"	"M1CCK0"	0.000900599	0.482	FALSE	FALSE	-3
57	"102586436"	"M1C3B1"	0.476083982	0.909	FALSE	FALSE	0.347
58	"102586615"	"M1B0E5"	0.007274731	0.726	FALSE	FALSE	2.1
59	"102586688"	"M1BHH1"	0.062957649	0.849	FALSE	FALSE	-1.04
60	"102587155"	"M1CWM5"	0.189436632	0.885	FALSE	FALSE	0.802
61	"102587252"	"M1CAD9"	0.119696271	0.871	FALSE	FALSE	1.19
62	"102587420"	"M1AGX9"	0.000615016	0.461	FALSE	FALSE	3.05
63	"102587811"	"M1CWL9"	0.001299014	0.536	FALSE	FALSE	-2.38
64	"102588101"	"M1AM36"	0.968540224	0.926	FALSE	FALSE	-0.0193
65	"102588301"	"M0ZMG3"	0.303081601	0.898	FALSE	FALSE	0.628
66	"102588377"	"M1D5G4"	0.961745872	0.925	FALSE	FALSE	0.0281
67	"102588789"	"M1A2A2"	0.004079868	0.673	FALSE	FALSE	2.11
68	"102588799"	"M1CLQ7"	0.001748878	0.576	FALSE	FALSE	2.79
69	"102589020"	"K7XKT7"	0.78273434	0.92	FALSE	FALSE	0.14
70	"102589183"	"M1AS40"	0.507489496	0.91	FALSE	FALSE	0.364
71	"102589278"	"M1AG22"	0.003540439	0.659	FALSE	FALSE	3.38
72	"102589372"	"M1A2Z2"	0.000598967	0.46	FALSE	FALSE	3.45
73	"102589441"	"M1A2A4"	0.12999134	0.874	FALSE	FALSE	-0.841
74	"102589996"	"M1AJW5"	0.341582608	0.901	FALSE	FALSE	-0.58
75	"102590030"	"M1A2Y4"	0.053087521	0.842	FALSE	FALSE	-1.46
76	"102590095"	"M1A2A5"	0.000127674	0.31	FALSE	FALSE	3.13
77	"102590141"	"M0ZLG2"	0.931489916	0.925	FALSE	FALSE	-0.0447
78	"102590210"	"M1AHY2"	0.000534364	0.452	FALSE	FALSE	-3.49
79	"102590620"	"M1ABD4"	0.376300888	0.903	FALSE	FALSE	-0.5
80	"102591475"	"M1BFU7"	0.17176661	0.882	FALSE	FALSE	0.852
81	"102592332"	"M1C911"	0.814068412	0.921	FALSE	FALSE	0.133
82	"102592473"	"M1B547"	0.003301587	0.651	FALSE	FALSE	2.11
83	"102592480"	"M1AMX7"	0.00083627	0.479	FALSE	FALSE	-2.95
84	"102592643"	"M1AQK9"	0.000104465	0.284	FALSE	FALSE	3.55
85	"102592844"	"M1CC22"	0.03890086	0.829	FALSE	FALSE	1.78
86	"102593157"	"M1AN26"	0.000818273	0.478	FALSE	FALSE	3.22
87	"102593587"	"M0ZJZ8"	0.329934444	0.9	FALSE	FALSE	0.57
88	"102593917"	"M1AMY2"	0.016917039	0.785	FALSE	FALSE	1.53
89	"102594361"	"M1B1I5"	0.004481995	0.682	FALSE	FALSE	1.81
90	"102594586"	"M1AMY4"	0.729448492	0.919	FALSE	FALSE	0.214
91	"102594787"	"M0ZXN1"	0.773219131	0.92	FALSE	FALSE	-0.188
92	"102594814"	"M1BVE7"	0.753281908	0.92	FALSE	FALSE	-0.257
93	"102594910"	"M1AMY6"	0.006714014	0.719	FALSE	FALSE	2.19
94	"102595684"	"M1D3J3"	0.016727305	0.784	FALSE	FALSE	1.85
95	"102595687"	"M1A1D2"	0.949072283	0.925	FALSE	FALSE	-0.0315
96	"102595766"	"M1CR75"	0.05621068	0.844	FALSE	FALSE	1.1
97	"102596198"	"M1C0H5"	0.000494797	0.447	FALSE	FALSE	-3.28
98	"102598363"	"M1BEU2"	0.02785495	0.813	FALSE	FALSE	-1.32
99	"102598634"	"M1A5B5"	0.083140607	0.859	FALSE	FALSE	-1.26
100	"102598917"	"M1CCE4"	0.365597889	0.902	FALSE	FALSE	0.53
101	"102598975"	"M1BD67"	0.006832886	0.72	FALSE	FALSE	-2.36
102	"102599070"	"M1B8C8"	0.00120117	0.525	FALSE	FALSE	-2.98
103	"102599540"	"M0ZQ95"	0.003940373	0.67	FALSE	FALSE	-2.44
104	"102599598"	"M1ABN6"	0.010312103	0.752	FALSE	FALSE	1.68
105	"102600107"	"M1AED5"	0.566852011	0.913	FALSE	FALSE	-0.344
106	"102600413"	"M1D4S5"	0.086930178	0.861	FALSE	FALSE	0.974
107	"102600662"	"M1CU70"	0.499894042	0.91	FALSE	FALSE	-0.359
108	"102600999"	"M1A6J2"	0.114545133	0.87	FALSE	FALSE	-1.05
109	"102601109"	"M1C2L8"	0.020850043	0.797	FALSE	FALSE	2.3
110	"102601131"	"M1CF68"	0.004381425	0.68	FALSE	FALSE	-3.14
111	"102601158"	"M1C704"	0.768107631	0.92	FALSE	FALSE	0.223
112	"102601736"	"M1BH92"	0.061839871	0.848	FALSE	FALSE	1.09
113	"102601845"	"M1B588"	0.01143542	0.76	FALSE	FALSE	2.25
114	"102601908"	"Q38M71"	0.080581547	0.858	FALSE	FALSE	-1.15
115	"102602027"	"M1DGN4"	0.505644964	0.91	FALSE	FALSE	-0.325
116	"102603549"	"M1D0F0"	0.074382191	0.855	FALSE	FALSE	1.3
117	"102604069"	"M1C754"	0.818239903	0.922	FALSE	FALSE	-0.119
118	"102604287"	"M1C187"	0.037690645	0.827	FALSE	FALSE	-1.69
119	"102604462"	"M1AE53"	0.000227501	0.379	FALSE	FALSE	-3.51
120	"102604484"	"M1AW41"	0.000556516	0.455	FALSE	FALSE	2.62
121	"102604582"	"M1AKE5"	0.010007082	0.75	FALSE	FALSE	-1.59
122	"102604694"	"M1B9C1"	0.058216748	0.846	FALSE	FALSE	1.54
123	"102605006"	"M1D4J9"	0.07983887	0.858	FALSE	FALSE	-0.992
124	"102605210"	"M1AZY9"	0.262498533	0.894	FALSE	FALSE	-0.604
125	"102605292"	"M1C183"	0.000794789	0.476	FALSE	FALSE	-2.4
126	"102606348"	"M1ARG0"	0.001158961	0.52	FALSE	FALSE	2.62
127	"AC97"	"P30171"	0.92281732	0.924	FALSE	FALSE	0.052
128	"atpA"	"Q27S65"	0.077772669	0.857	FALSE	FALSE	0.994
129	"CHTB2"	"P52404"	0.083688466	0.859	FALSE	FALSE	-1.01
130	"GLUB3"	"P52402"	0.000961278	0.492	FALSE	FALSE	-2.45
131	"LAP"	"P31427"	2.62E-05	0.101	FALSE	FALSE	4.63
132	"LOX1.3"	"M1BVW6"	0.249744712	0.893	FALSE	FALSE	0.575
133	"M0ZI69"	"M0ZI69"	0.000546385	0.454	FALSE	FALSE	3.15
134	"M0ZIY2"	"M0ZIY2"	0.046441871	0.837	FALSE	FALSE	1.92
135	"M0ZMG2"	"M0ZMG2"	0.000869542	0.481	FALSE	FALSE	3.89
136	"M0ZPP3"	"M0ZPP3"	0.00704935	0.723	FALSE	FALSE	1.85
137	"M0ZTM7"	"M0ZTM7"	0.242815951	0.892	FALSE	FALSE	0.973
138	"M0ZVL8"	"M0ZVL8"	0.02488988	0.807	FALSE	FALSE	1.33
139	"M0ZZR6"	"M0ZZR6"	0.15441709	0.879	FALSE	FALSE	-0.884
140	"M1A616"	"M1A616"	0.80147515	0.921	FALSE	FALSE	-0.148
141	"M1AA30"	"M1AA30"	0.003451744	0.656	FALSE	FALSE	3.06
142	"M1ADW0"	"M1ADW0"	0.845507527	0.922	FALSE	FALSE	0.188
143	"M1AHX8"	"M1AHX8"	0.059131408	0.846	FALSE	FALSE	-1.22
144	"M1AHY4"	"M1AHY4"	0.002182645	0.604	FALSE	FALSE	-2.71
145	"M1AIV9"	"M1AIV9"	0.195759177	0.886	FALSE	FALSE	-0.991
146	"M1AMZ0"	"M1AMZ0"	0.818983922	0.922	FALSE	FALSE	-0.127
147	"M1AMZ1"	"M1AMZ1"	0.191345616	0.885	FALSE	FALSE	1.44
148	"M1AQ00"	"M1AQ00"	0.001204075	0.525	FALSE	FALSE	2.34
149	"M1AUY9"	"M1AUY9"	0.000462818	0.442	FALSE	FALSE	2.56
150	"M1AVB8"	"M1AVB8"	0.030897378	0.818	FALSE	FALSE	1.65
151	"M1AXF9"	"M1AXF9"	0.021213293	0.798	FALSE	FALSE	-1.3
152	"M1AXP1"	"M1AXP1"	0.003682274	0.663	FALSE	FALSE	2.04
153	"M1AXR0"	"M1AXR0"	0.077327765	0.857	FALSE	FALSE	-1.35
154	"M1AXZ2"	"M1AXZ2"	0.965446034	0.926	FALSE	FALSE	-0.0319
155	"M1B8F7"	"M1B8F7"	0.006590746	0.717	FALSE	FALSE	-3.06
156	"M1B8F9"	"M1B8F9"	0.063332382	0.849	FALSE	FALSE	-1.17
157	"M1BFJ1"	"M1BFJ1"	0.297715168	0.897	FALSE	FALSE	-1.23
158	"M1BGF3"	"M1BGF3"	0.100421506	0.866	FALSE	FALSE	1.67
159	"M1BGH8"	"M1BGH8"	0.136208506	0.875	FALSE	FALSE	-1.11
160	"M1BHB9"	"M1BHB9"	0.259414165	0.894	FALSE	FALSE	0.824
161	"M1BK34"	"M1BK34"	0.028262747	0.813	FALSE	FALSE	-1.35
162	"M1BK48"	"M1BK48"	0.811665013	0.921	FALSE	FALSE	-0.132
163	"M1BLS0"	"M1BLS0"	0.000219492	0.375	FALSE	FALSE	3.18
164	"M1BMR6"	"M1BMR6"	0.048054925	0.838	FALSE	FALSE	-1.16
165	"M1BPP7"	"M1BPP7"	0.322263498	0.899	FALSE	FALSE	0.497
166	"M1BUH4"	"M1BUH4"	0.247326388	0.892	FALSE	FALSE	0.591
167	"M1BX50"	"M1BX50"	0.05108279	0.841	FALSE	FALSE	-1.07
168	"M1BY87"	"M1BY87"	0.057185466	0.845	FALSE	FALSE	-1.2
169	"M1C3W2"	"M1C3W2"	0.818994359	0.922	FALSE	FALSE	-0.12
170	"M1C559"	"M1C559"	0.107693843	0.868	FALSE	FALSE	-2.49
171	"M1CB98"	"M1CB98"	0.000787198	0.475	FALSE	FALSE	2.64
172	"M1CG01"	"M1CG01"	0.263111557	0.894	FALSE	FALSE	0.558
173	"M1CIQ7"	"M1CIQ7"	0.028948487	0.815	FALSE	FALSE	1.51
174	"M1CJU3"	"M1CJU3"	0.04883256	0.839	FALSE	FALSE	-1.16
175	"M1CNC5"	"M1CNC5"	0.119908436	0.871	FALSE	FALSE	0.86
176	"M1CQ02"	"M1CQ02"	0.00589601	0.708	FALSE	FALSE	-3.43
177	"M1CQM8"	"M1CQM8"	0.003691262	0.663	FALSE	FALSE	1.93
178	"M1CX91"	"M1CX91"	0.119287899	0.871	FALSE	FALSE	1.43
179	"M1CY18"	"M1CY18"	0.956970418	0.925	FALSE	FALSE	0.0348
180	"M1D1U1"	"M1D1U1"	0.029215553	0.815	FALSE	FALSE	2.06
181	"M1DDE1"	"M1DDE1"	0.028837346	0.815	FALSE	FALSE	1.21
182	"O24383"	"O24383"	0.505467241	0.91	FALSE	FALSE	0.398
183	"O24385"	"O24385"	0.754091122	0.92	FALSE	FALSE	-0.215
184	"O24388"	"O24388"	2.23E-05	0.0884	FALSE	FALSE	4.57
185	"P01079"	"P01079"	0.037625435	0.827	FALSE	FALSE	1.69
186	"P08454"	"P08454"	0.079230682	0.857	FALSE	FALSE	1.37
187	"P16348"	"P16348"	0.035113353	0.824	FALSE	FALSE	1.46
188	"P20346"	"P20346"	0.679255038	0.917	FALSE	FALSE	0.242
189	"P24744"	"P24744"	0.002385523	0.615	FALSE	FALSE	-2.82
190	"P58514"	"P58514"	0.004480435	0.682	FALSE	FALSE	2.02
191	"P58515"	"P58515"	0.005913039	0.708	FALSE	FALSE	2.12
192	"P58521"	"P58521"	0.165493387	0.881	FALSE	FALSE	0.824
193	"pat1-k1"	"M1AGX5"	0.036291312	0.826	FALSE	FALSE	2.22
194	"pat1-k2"	"Q3YJT4"	0.020418739	0.796	FALSE	FALSE	1.94
195	"pat2-k3"	"Q42502"	0.073611007	0.855	FALSE	FALSE	1.64
196	"pat3-k1"	"Q3YJS9"	0.933722784	0.925	FALSE	FALSE	0.0675
197	"PETE"	"P00296"	0.438483538	0.907	FALSE	FALSE	0.402
198	"PIN-II"	"J7EQ13"	0.016206465	0.783	FALSE	FALSE	1.7
199	"PIN2K"	"P01080"	0.803372517	0.921	FALSE	FALSE	-0.141
200	"PIN2T"	"Q41489"	0.000407004	0.432	FALSE	FALSE	3.46
201	"PR-5/319"	"Q5XUG9"	0.869629587	0.923	FALSE	FALSE	0.123
202	"pr1b"	"Q941G6"	0.001571715	0.562	FALSE	FALSE	3.61
203	"Q00652"	"Q00652"	0.274711566	0.895	FALSE	FALSE	-0.847
204	"Q00783"	"Q00783"	0.232389213	0.891	FALSE	FALSE	0.748
205	"Q2MY52"	"Q2MY52"	0.036505935	0.826	FALSE	FALSE	2.36
206	"Q41480"	"Q41480"	0.656291696	0.916	FALSE	FALSE	0.339
207	"rpl14"	"Q2VEE4"	0.236079065	0.891	FALSE	FALSE	-0.658
208	"WIN1"	"P09761"	0.760447208	0.92	FALSE	FALSE	-0.149
