# Supplementary material for: Systematic characterization of extracellular vesicles from potato (Solanum tuberosum cv. Laura) roots and peels: biophysical properties and proteomic profiling
Source: Front Plant Sci. 2024 Nov 15;15:1477614. doi: 10.3389/fpls.2024.1477614 (PMC11607679; doi:10.3389/fpls.2024.1477614)
Supplement: Supplementary file 3 [file DataSheet3.csv]

	ID	ensembl_gene_id	ensembl_peptide_id	description	uniprotsptrembl	Peel_p.adj	Peel_ratio
1	A0A0B4J3K8	PGSC0003DMG400019454	PGSC0003DMT400050094	GDP-mannose 3',5'-epimerase [Source:PGSC_GENE;Acc:PGSC0003DMG400019454]	A0A0B4J3K8	0.79	1.53
2	A0A0B4J3K8	PGSC0003DMG400019454	PGSC0003DMT400050093	GDP-mannose 3',5'-epimerase [Source:PGSC_GENE;Acc:PGSC0003DMG400019454]	A0A0B4J3K8	0.79	1.53
3	B3F8F4	PGSC0003DMG400019088	PGSC0003DMT400049116	Glutaredoxin [Source:PGSC_GENE;Acc:PGSC0003DMG400019088]	B3F8F4	0.561	-1.03
4	E1AXT4	PGSC0003DMG400013856	PGSC0003DMT400035987	Vacuolar invertase [Source:PGSC_GENE;Acc:PGSC0003DMG400013856]	E1AXT4	0.888	0.283
5	K7VK53	PGSC0003DMG400015887	PGSC0003DMT400041061	Light-inducible protein ATLS1 [Source:PGSC_GENE;Acc:PGSC0003DMG400015887]	K7VK53	0.882	0.305
6	K7WNY2	PGSC0003DMG400015253	PGSC0003DMT400039449	Glyceraldehyde-3-phosphate dehydrogenase [Source:PGSC_GENE;Acc:PGSC0003DMG400015253]	K7WNY2	0.91	-0.00903
7	K7XKT7	PGSC0003DMG400028361	PGSC0003DMT400072896	Alpha-1,4-glucan-protein synthase [UDP-forming] 1 [Source:PGSC_GENE;Acc:PGSC0003DMG400028361]	K7XKT7	0.23	2.2
8	K9MBL6	PGSC0003DMG400024642	PGSC0003DMT400063348	Glucan endo-1,3-beta-glucosidase 3 [Source:PGSC_GENE;Acc:PGSC0003DMG400024642]	K9MBL6	0.865	0.54
9	M0ZG23	PGSC0003DMG401000020	PGSC0003DMT400000066	NAD-dependent malic enzyme 59 kDa isoform, mitochondrial [Source:PGSC_GENE;Acc:PGSC0003DMG401000020]	M0ZG23	0.868	-0.471
10	M0ZGA7	PGSC0003DMG400000065	PGSC0003DMT400000218	Proline iminopeptidase [Source:PGSC_GENE;Acc:PGSC0003DMG400000065]	M0ZGA7	0.772	1.69
11	M0ZGK0	PGSC0003DMG401000117	PGSC0003DMT400000342	Importin-alpha re-exporter [Source:PGSC_GENE;Acc:PGSC0003DMG401000117]	M0ZGK0	0.896	-0.407
12	M0ZGW4	PGSC0003DMG400000186	PGSC0003DMT400000538	Polygalacturonase [Source:PGSC_GENE;Acc:PGSC0003DMG400000186]	M0ZGW4	0.908	0.0882
13	M0ZH35	PGSC0003DMG400000231	PGSC0003DMT400000651	Aspartic proteinase nepenthesin-1 [Source:PGSC_GENE;Acc:PGSC0003DMG400000231]	M0ZH35	0.897	0.355
14	M0ZHD0	PGSC0003DMG400000302	PGSC0003DMT400000811	Lactoylglutathione lyase / glyoxalase I, putative [Source:PGSC_GENE;Acc:PGSC0003DMG400000302]	M0ZHD0	0.905	0.138
15	M0ZHT9	PGSC0003DMG400000398	PGSC0003DMT400001058	Heat shock protein 70-3 [Source:PGSC_GENE;Acc:PGSC0003DMG400000398]	M0ZHT9	0.785	0.664
16	M0ZHV2	PGSC0003DMG400000408	PGSC0003DMT400001076	Xyloglucan endotransglucosylase-hydrolase XTH6 [Source:PGSC_GENE;Acc:PGSC0003DMG400000408]	M0ZHV2	0.306	-3.07
17	M0ZHX5	PGSC0003DMG400000417	PGSC0003DMT400001103	Superoxide dismutase [Cu-Zn] [Source:PGSC_GENE;Acc:PGSC0003DMG400000417]	M0ZHX5	0.883	-0.815
18	M0ZI18	PGSC0003DMG400000444	PGSC0003DMT400001181	Heat shock cognate 70 kDa protein [Source:PGSC_GENE;Acc:PGSC0003DMG400000444]	M0ZI18	0.882	0.259
19	M0ZI18	PGSC0003DMG400000444	PGSC0003DMT400001180	Heat shock cognate 70 kDa protein [Source:PGSC_GENE;Acc:PGSC0003DMG400000444]	M0ZI18	0.882	0.259
20	M0ZI69	PGSC0003DMG400000481	PGSC0003DMT400001262	Isocitrate dehydrogenase [NADP] [Source:PGSC_GENE;Acc:PGSC0003DMG400000481]	M0ZI69	0.873	0.87
21	M0ZIC4	PGSC0003DMG400000511	PGSC0003DMT400001375	Class III peroxidase [Source:PGSC_GENE;Acc:PGSC0003DMG400000511]	M0ZIC4	0.864	0.856
22	M0ZIC7	PGSC0003DMG400000513	PGSC0003DMT400001378	Stachyose synthase [Source:PGSC_GENE;Acc:PGSC0003DMG400000513]	M0ZIC7	0.772	1.86
23	M0ZJH1	PGSC0003DMG400000761	PGSC0003DMT400002003	Multicopper oxidase [Source:PGSC_GENE;Acc:PGSC0003DMG400000761]	M0ZJH1	0.91	-0.00331
24	M0ZJH1	PGSC0003DMG400000761	PGSC0003DMT400002004	Multicopper oxidase [Source:PGSC_GENE;Acc:PGSC0003DMG400000761]	M0ZJH1	0.91	-0.00331
25	M0ZK51	PGSC0003DMG400000935	PGSC0003DMT400002454	Phosphoglycerate mutase [Source:PGSC_GENE;Acc:PGSC0003DMG400000935]	M0ZK51	0.118	-2.07
26	M0ZK92	PGSC0003DMG400000965	PGSC0003DMT400002536	Ribosomal protein S10, eukaryotic and archaeal form [Source:PGSC_GENE;Acc:PGSC0003DMG400000965]	M0ZK92	0.819	-0.63
27	M0ZM42	PGSC0003DMG400001448	PGSC0003DMT400003666	UDP-glucose dehydrogenase 2 [Source:PGSC_GENE;Acc:PGSC0003DMG400001448]	M0ZM42	0.815	1.1
28	M0ZMG2	PGSC0003DMG400001528	PGSC0003DMT400003877	Class II chitinase [Source:PGSC_GENE;Acc:PGSC0003DMG400001528]	M0ZMG2	0.221	-4.32
29	M0ZMG3	PGSC0003DMG400001529	PGSC0003DMT400003878	Acidic 27 kDa endochitinase [Source:PGSC_GENE;Acc:PGSC0003DMG400001529]	M0ZMG3	0.901	-0.262
30	M0ZMS6	PGSC0003DMG400001595	PGSC0003DMT400004042	Triosephosphate isomerase, chloroplastic [Source:PGSC_GENE;Acc:PGSC0003DMG400001595]	M0ZMS6	0.887	-0.611
31	M0ZN89	PGSC0003DMG400001718	PGSC0003DMT400004324	ATP binding protein [Source:PGSC_GENE;Acc:PGSC0003DMG400001718]	M0ZN89	0.848	0.652
32	M0ZNB0	PGSC0003DMG401001731	PGSC0003DMT400004360	Ascorbate peroxidase [Source:PGSC_GENE;Acc:PGSC0003DMG401001731]	M0ZNB0	0.906	0.0704
33	M0ZP38	PGSC0003DMG400001932	PGSC0003DMT400004860	6-phosphogluconate dehydrogenase, decarboxylating [Source:PGSC_GENE;Acc:PGSC0003DMG400001932]	M0ZP38	0.858	0.54
34	M0ZP38	PGSC0003DMG400001932	PGSC0003DMT400004859	6-phosphogluconate dehydrogenase, decarboxylating [Source:PGSC_GENE;Acc:PGSC0003DMG400001932]	M0ZP38	0.858	0.54
35	M0ZP38	PGSC0003DMG400001932	PGSC0003DMT400004861	6-phosphogluconate dehydrogenase, decarboxylating [Source:PGSC_GENE;Acc:PGSC0003DMG400001932]	M0ZP38	0.858	0.54
36	M0ZPP3	PGSC0003DMG400002074	PGSC0003DMT400005267	Pectinesterase [Source:PGSC_GENE;Acc:PGSC0003DMG400002074]	M0ZPP3	0.906	-0.184
37	M0ZPQ8	PGSC0003DMG400002085	PGSC0003DMT400005343	Pectinesterase [Source:PGSC_GENE;Acc:PGSC0003DMG400002085]	M0ZPQ8	0.898	-0.273
38	M0ZQJ1	PGSC0003DMG400002290	PGSC0003DMT400005889	Early-responsive to dehydration 4 [Source:PGSC_GENE;Acc:PGSC0003DMG400002290]	M0ZQJ1	0.894	0.513
39	M0ZQV9	PGSC0003DMG400002387	PGSC0003DMT400006136	O-methyltransferase [Source:PGSC_GENE;Acc:PGSC0003DMG400002387]	M0ZQV9	0.892	-0.315
40	M0ZQW3	PGSC0003DMG400002389	PGSC0003DMT400006140	Chaperonin 21 [Source:PGSC_GENE;Acc:PGSC0003DMG400002389]	M0ZQW3	0.889	0.629
41	M0ZSA3	PGSC0003DMG400002703	PGSC0003DMT400007000	Monodehydroascorbate reductase [Source:PGSC_GENE;Acc:PGSC0003DMG400002703]	M0ZSA3	0.578	-1.02
42	M0ZSD6	PGSC0003DMG402002721	PGSC0003DMT400007048	Enolase [Source:PGSC_GENE;Acc:PGSC0003DMG402002721]	M0ZSD6	0.909	-0.0122
43	M0ZSL3	PGSC0003DMG400002776	PGSC0003DMT400007177	Calreticulin [Source:PGSC_GENE;Acc:PGSC0003DMG400002776]	M0ZSL3	0.807	-1.56
44	M0ZSL5	PGSC0003DMG400002777	PGSC0003DMT400007182	Dihydrolipoyl dehydrogenase [Source:PGSC_GENE;Acc:PGSC0003DMG400002777]	M0ZSL5	0.892	0.199
45	M0ZSL7	PGSC0003DMG400002779	PGSC0003DMT400007185	Disulfide-isomerase [Source:PGSC_GENE;Acc:PGSC0003DMG400002779]	M0ZSL7	0.91	-0.0171
46	M0ZT51	PGSC0003DMG400002904	PGSC0003DMT400007520	Proteasome subunit alpha type-6 [Source:PGSC_GENE;Acc:PGSC0003DMG400002904]	M0ZT51	0.684	1
47	M0ZVJ6	PGSC0003DMG400003524	PGSC0003DMT400009060	Proteasome subunit beta type-1 [Source:PGSC_GENE;Acc:PGSC0003DMG400003524]	M0ZVJ6	0.902	-0.123
48	M0ZVT8	PGSC0003DMG400003582	PGSC0003DMT400009226	Dehydroquinate synthase [Source:PGSC_GENE;Acc:PGSC0003DMG400003582]	M0ZVT8	0.876	0.94
49	M0ZW73	PGSC0003DMG400003655	PGSC0003DMT400009406	Aspartic proteinase nepenthesin-1 [Source:PGSC_GENE;Acc:PGSC0003DMG400003655]	M0ZW73	0.909	0.0281
50	M0ZWD8	PGSC0003DMG400003707	PGSC0003DMT400009507	Pre-pro-cysteine proteinase [Source:PGSC_GENE;Acc:PGSC0003DMG400003707]	M0ZWD8	0.896	-0.181
51	M0ZWK0	PGSC0003DMG400003740	PGSC0003DMT400009588	Proteasome subunit alpha type [Source:PGSC_GENE;Acc:PGSC0003DMG400003740]	M0ZWK0	0.778	0.91
52	M0ZWN3	PGSC0003DMG400003756	PGSC0003DMT400009624	Cysteine protease [Source:PGSC_GENE;Acc:PGSC0003DMG400003756]	M0ZWN3	0.79	2.32
53	M0ZX19	PGSC0003DMG400003866	PGSC0003DMT400009860	Xyloglucan endotransglucosylase/hydrolase 12 [Source:PGSC_GENE;Acc:PGSC0003DMG400003866]	M0ZX19	0.467	1.51
54	M0ZX98	PGSC0003DMG400003912	PGSC0003DMT400009990	P69F protein [Source:PGSC_GENE;Acc:PGSC0003DMG400003912]	M0ZX98	0.902	-0.211
55	M0ZY89	PGSC0003DMG400004124	PGSC0003DMT400010554	Ribosomal protein S9 [Source:PGSC_GENE;Acc:PGSC0003DMG400004124]	M0ZY89	0.66	1.6
56	M0ZYC1	PGSC0003DMG400004150	PGSC0003DMT400010624	Protein disulfide isomerase [Source:PGSC_GENE;Acc:PGSC0003DMG400004150]	M0ZYC1	0.693	-1.83
57	M0ZYC4	PGSC0003DMG400004151	PGSC0003DMT400010632	Thiamine biosynthesis protein ThiC variant L1 [Source:PGSC_GENE;Acc:PGSC0003DMG400004151]	M0ZYC4	0.902	-0.217
58	M0ZYC4	PGSC0003DMG400004151	PGSC0003DMT400010631	Thiamine biosynthesis protein ThiC variant L1 [Source:PGSC_GENE;Acc:PGSC0003DMG400004151]	M0ZYC4	0.902	-0.217
59	M0ZZV7	PGSC0003DMG400004572	PGSC0003DMT400011624	Adenosylhomocysteinase [Source:PGSC_GENE;Acc:PGSC0003DMG400004572]	M0ZZV7	0.689	1.16
60	M1A028	PGSC0003DMG400004608	PGSC0003DMT400011741	Dihydrolipoyl dehydrogenase [Source:PGSC_GENE;Acc:PGSC0003DMG400004608]	M1A028	0.855	-0.931
61	M1A035	PGSC0003DMG400004613	PGSC0003DMT400011754	SCPL33 [Source:PGSC_GENE;Acc:PGSC0003DMG400004613]	M1A035	0.883	-0.485
62	M1A0X0	PGSC0003DMG400004789	PGSC0003DMT400012216	Multicopper oxidase [Source:PGSC_GENE;Acc:PGSC0003DMG400004789]	M1A0X0	0.748	2.44
63	M1A1D2	PGSC0003DMG400004891	PGSC0003DMT400012537	Subtilase family protein [Source:PGSC_GENE;Acc:PGSC0003DMG400004891]	M1A1D2	0.765	0.801
64	M1A1S2	PGSC0003DMG402004978	PGSC0003DMT400012777	Glutathione peroxidase [Source:PGSC_GENE;Acc:PGSC0003DMG402004978]	M1A1S2	0.91	-0.00349
65	M1A1S5	PGSC0003DMG400004980	PGSC0003DMT400012780	Major intrinsic protein 1 [Source:PGSC_GENE;Acc:PGSC0003DMG400004980]	M1A1S5	0.885	0.731
66	M1A251	PGSC0003DMG400005062	PGSC0003DMT400012995	Peroxidase [Source:PGSC_GENE;Acc:PGSC0003DMG400005062]	M1A251	3.65e-06	-3.83
67	M1A273	PGSC0003DMG400005082	PGSC0003DMT400013037	Beta-glucosidase [Source:PGSC_GENE;Acc:PGSC0003DMG400005082]	M1A273	0.865	-1.03
68	M1A288	PGSC0003DMG400005097	PGSC0003DMT400013068	Thioredoxin peroxidase 1 [Source:PGSC_GENE;Acc:PGSC0003DMG400005097]	M1A288	0.746	-0.758
69	M1A2A1	PGSC0003DMG400005108	PGSC0003DMT400013090	Conserved gene of unknown function [Source:PGSC_GENE;Acc:PGSC0003DMG400005108]	M1A2A1	0.877	-1.05
70	M1A2A4	PGSC0003DMG400005111	PGSC0003DMT400013094	PR1 protein [Source:PGSC_GENE;Acc:PGSC0003DMG400005111]	M1A2A4	0.23	-1.6
71	M1A2T5	PGSC0003DMG400005232	PGSC0003DMT400013412	Peptidyl-prolyl cis-trans isomerase [Source:PGSC_GENE;Acc:PGSC0003DMG400005232]	M1A2T5	0.88	-0.742
72	M1A2Y4	PGSC0003DMG400005273	PGSC0003DMT400013504	Peroxidase [Source:PGSC_GENE;Acc:PGSC0003DMG400005273]	M1A2Y4	0.883	-0.651
73	M1A423	PGSC0003DMG400005628	PGSC0003DMT400014352	Aspartic proteinase nepenthesin-1 [Source:PGSC_GENE;Acc:PGSC0003DMG400005628]	M1A423	0.598	-1.08
74	M1A4U5	PGSC0003DMG400005754	PGSC0003DMT400014762	Aldose-1-epimerase [Source:PGSC_GENE;Acc:PGSC0003DMG400005754]	M1A4U5	0.909	0.0482
75	M1A5H8	PGSC0003DMG402005911	PGSC0003DMT400015118	40S ribosomal protein S11 [Source:PGSC_GENE;Acc:PGSC0003DMG402005911]	M1A5H8	0.867	0.555
76	M1A5N7	PGSC0003DMG400005943	PGSC0003DMT400015233	Hydrolase, hydrolyzing O-glycosyl compounds [Source:PGSC_GENE;Acc:PGSC0003DMG400005943]	M1A5N7	0.896	0.441
77	M1A6K1	PGSC0003DMG401006167	PGSC0003DMT400015774	26S proteasome non-ATPase regulatory subunit 3 [Source:PGSC_GENE;Acc:PGSC0003DMG401006167]	M1A6K1	0.542	1.76
78	M1A6Q8	PGSC0003DMG400006198	PGSC0003DMT400015864	Cucumisin [Source:PGSC_GENE;Acc:PGSC0003DMG400006198]	M1A6Q8	0.894	0.458
79	M1AA80	PGSC0003DMG400007066	PGSC0003DMT400018203	Gamma-glutamylhydrolase 1 [Source:PGSC_GENE;Acc:PGSC0003DMG400007066]	M1AA80	0.862	1
80	M1AAS9	PGSC0003DMG400007189	PGSC0003DMT400018521	Proteasome subunit alpha type [Source:PGSC_GENE;Acc:PGSC0003DMG400007189]	M1AAS9	0.517	1.23
81	M1ABX1	PGSC0003DMG400007466	PGSC0003DMT400019322	Phosphoenolpyruvate carboxylase [Source:PGSC_GENE;Acc:PGSC0003DMG400007466]	M1ABX1	0.87	0.926
82	M1AC63	PGSC0003DMG400007537	PGSC0003DMT400019491	Glutathione reductase, chloroplastic [Source:PGSC_GENE;Acc:PGSC0003DMG400007537]	M1AC63	0.244	1.77
83	M1AD62	PGSC0003DMG400007831	PGSC0003DMT400020254	Neutral leucine aminopeptidase preprotein [Source:PGSC_GENE;Acc:PGSC0003DMG400007831]	M1AD62	0.783	0.738
84	M1ADQ4	PGSC0003DMG400007966	PGSC0003DMT400020562	Annexin [Source:PGSC_GENE;Acc:PGSC0003DMG400007966]	M1ADQ4	0.905	0.165
85	M1AE01	PGSC0003DMG400008026	PGSC0003DMT400020708	26S proteasome non-ATPase regulatory subunit [Source:PGSC_GENE;Acc:PGSC0003DMG400008026]	M1AE01	0.533	1.82
86	M1AE23	PGSC0003DMG400008034	PGSC0003DMT400020768	Protein Z [Source:PGSC_GENE;Acc:PGSC0003DMG400008034]	M1AE23	0.872	-0.426
87	M1AE64	PGSC0003DMG400008067	PGSC0003DMT400020843	Proteasome subunit beta type [Source:PGSC_GENE;Acc:PGSC0003DMG400008067]	M1AE64	0.756	-0.712
88	M1AE79	PGSC0003DMG400008076	PGSC0003DMT400020867	Protein disulfide isomerase [Source:PGSC_GENE;Acc:PGSC0003DMG400008076]	M1AE79	0.908	0.0438
89	M1AE81	PGSC0003DMG400008078	PGSC0003DMT400020870	Major intrinsic protein 2 [Source:PGSC_GENE;Acc:PGSC0003DMG400008078]	M1AE81	0.801	2.09
90	M1AEB9	PGSC0003DMG400008109	PGSC0003DMT400020941	Beta-galactosidase [Source:PGSC_GENE;Acc:PGSC0003DMG400008109]	M1AEB9	0.494	-2.75
91	M1AEP7	PGSC0003DMG400008191	PGSC0003DMT400021155	Puromycin-sensitive aminopeptidase [Source:PGSC_GENE;Acc:PGSC0003DMG400008191]	M1AEP7	0.661	1.39
92	M1AF95	PGSC0003DMG400008351	PGSC0003DMT400021533	40S ribosomal protein S5 [Source:PGSC_GENE;Acc:PGSC0003DMG400008351]	M1AF95	0.628	1.72
93	M1AGK5	PGSC0003DMG400008673	PGSC0003DMT400022352	Endochitinase (Chitinase) [Source:PGSC_GENE;Acc:PGSC0003DMG400008673]	M1AGK5	0.587	-3.52
94	M1AGU2	PGSC0003DMG400008723	PGSC0003DMT400022512	Fk506-binding protein [Source:PGSC_GENE;Acc:PGSC0003DMG400008723]	M1AGU2	0.753	0.911
95	M1AGX5	PGSC0003DMG400008749	PGSC0003DMT400022567	Patatin-05 [Source:PGSC_GENE;Acc:PGSC0003DMG400008749]	M1AGX5	0.53	-1.33
96	M1AH25	PGSC0003DMG400008796	PGSC0003DMT400022684	Basic 30 kDa endochitinase [Source:PGSC_GENE;Acc:PGSC0003DMG400008796]	M1AH25	0.784	1.33
97	M1AHN5	PGSC0003DMG400008917	PGSC0003DMT400023039	Heat shock protein 70 [Source:PGSC_GENE;Acc:PGSC0003DMG400008917]	M1AHN5	0.823	1.98
98	M1AHZ8	PGSC0003DMG400008994	PGSC0003DMT400023223	Peroxiredoxin [Source:PGSC_GENE;Acc:PGSC0003DMG400008994]	M1AHZ8	0.79	-1.64
99	M1AKD9	PGSC0003DMG400009509	PGSC0003DMT400024594	Heat shock protein 83 [Source:PGSC_GENE;Acc:PGSC0003DMG400009509]	M1AKD9	0.704	1.33
100	M1AKE5	PGSC0003DMG400009513	PGSC0003DMT400024601	Aspartic protease inhibitor 5 [Source:PGSC_GENE;Acc:PGSC0003DMG400009513]	M1AKE5	0.218	-1.69
101	M1AKV3	PGSC0003DMG400009650	PGSC0003DMT400024982	Proteasome subunit alpha type-5 [Source:PGSC_GENE;Acc:PGSC0003DMG400009650]	M1AKV3	0.559	1.23
102	M1ALA3	PGSC0003DMG400009772	PGSC0003DMT400025311	Proteasome subunit beta type-6 [Source:PGSC_GENE;Acc:PGSC0003DMG400009772]	M1ALA3	0.78	-0.648
103	M1AM36	PGSC0003DMG400009965	PGSC0003DMT400025805	Pectinesterase [Source:PGSC_GENE;Acc:PGSC0003DMG400009965]	M1AM36	0.00337	-3.17
104	M1AM40	PGSC0003DMG400009968	PGSC0003DMT400025812	25 kDa protein dehydrin [Source:PGSC_GENE;Acc:PGSC0003DMG400009968]	M1AM40	0.883	-0.444
105	M1AME5	PGSC0003DMG400010022	PGSC0003DMT400025955	Patatin 3 [Source:PGSC_GENE;Acc:PGSC0003DMG400010022]	M1AME5	0.508	1.41
106	M1AMY7	PGSC0003DMG400010143	PGSC0003DMT400026285	Cysteine protease inhibitor 1 [Source:PGSC_GENE;Acc:PGSC0003DMG400010143]	M1AMY7	0.0908	-2.01
107	M1AMZ0	PGSC0003DMG400010146	PGSC0003DMT400026289	Kunitz-type tuber invertase inhibitor [Source:PGSC_GENE;Acc:PGSC0003DMG400010146]	M1AMZ0	0.249	-1.95
108	M1AN72	PGSC0003DMG400010215	PGSC0003DMT400026464	Cysteine protease [Source:PGSC_GENE;Acc:PGSC0003DMG400010215]	M1AN72	0.894	0.509
109	M1AP96	PGSC0003DMG400010470	PGSC0003DMT400027148	Subtilase [Source:PGSC_GENE;Acc:PGSC0003DMG400010470]	M1AP96	0.686	-1.7
110	M1AQ00	PGSC0003DMG400010660	PGSC0003DMT400027651	Superoxide dismutase [Cu-Zn] 2 [Source:PGSC_GENE;Acc:PGSC0003DMG400010660]	M1AQ00	0.892	0.165
111	M1AQ24	PGSC0003DMG402010673	PGSC0003DMT400027691	Methylmalonate-semialdehyde dehydrogenase [Source:PGSC_GENE;Acc:PGSC0003DMG402010673]	M1AQ24	0.734	2.05
112	M1AQ30	PGSC0003DMG400010677	PGSC0003DMT400027702	Heat shock 70 kDa protein, mitochondrial [Source:PGSC_GENE;Acc:PGSC0003DMG400010677]	M1AQ30	0.907	-0.0752
113	M1AQ30	PGSC0003DMG400010677	PGSC0003DMT400027704	Heat shock 70 kDa protein, mitochondrial [Source:PGSC_GENE;Acc:PGSC0003DMG400010677]	M1AQ30	0.907	-0.0752
114	M1AQZ1	PGSC0003DMG400010913	PGSC0003DMT400028308	Pyruvate kinase, cytosolic isozyme [Source:PGSC_GENE;Acc:PGSC0003DMG400010913]	M1AQZ1	0.768	2.11
115	M1AQZ8	PGSC0003DMG402010918	PGSC0003DMT400028324	Xyloglucan endotransglycosylase [Source:PGSC_GENE;Acc:PGSC0003DMG402010918]	M1AQZ8	0.614	1.49
116	M1ARI6	PGSC0003DMG400011044	PGSC0003DMT400028689	Enolase [Source:PGSC_GENE;Acc:PGSC0003DMG400011044]	M1ARI6	0.81	1.32
117	M1AS40	PGSC0003DMG400011169	PGSC0003DMT400029027	Senescence-associated protein [Source:PGSC_GENE;Acc:PGSC0003DMG400011169]	M1AS40	0.815	1.54
118	M1ASG7	PGSC0003DMG400011246	PGSC0003DMT400029242	Glyceraldehyde-3-phosphate dehydrogenase [Source:PGSC_GENE;Acc:PGSC0003DMG400011246]	M1ASG7	0.885	-0.61
119	M1AT67	PGSC0003DMG400011398	PGSC0003DMT400029644	P23 co-chaperone [Source:PGSC_GENE;Acc:PGSC0003DMG400011398]	M1AT67	0.762	-0.955
120	M1AU65	PGSC0003DMG400011640	PGSC0003DMT400030402	Peroxidase [Source:PGSC_GENE;Acc:PGSC0003DMG400011640]	M1AU65	0.000542	-4.1
121	M1AUY9	PGSC0003DMG400011842	PGSC0003DMT400030923	Chitinase [Source:PGSC_GENE;Acc:PGSC0003DMG400011842]	M1AUY9	0.859	1.17
122	M1AW19	PGSC0003DMG400012156	PGSC0003DMT400031687	Polygalacturonase [Source:PGSC_GENE;Acc:PGSC0003DMG400012156]	M1AW19	0.876	0.811
123	M1AW19	PGSC0003DMG400012156	PGSC0003DMT400031688	Polygalacturonase [Source:PGSC_GENE;Acc:PGSC0003DMG400012156]	M1AW19	0.876	0.811
124	M1AW93	PGSC0003DMG400012199	PGSC0003DMT400031795	Peptidase M1 family protein [Source:PGSC_GENE;Acc:PGSC0003DMG400012199]	M1AW93	0.866	0.683
125	M1AWF5	PGSC0003DMG400012232	PGSC0003DMT400031890	Hydrolase [Source:PGSC_GENE;Acc:PGSC0003DMG400012232]	M1AWF5	0.855	0.494
126	M1AWJ2	PGSC0003DMG400012254	PGSC0003DMT400031937	Luminal-binding protein [Source:PGSC_GENE;Acc:PGSC0003DMG400012254]	M1AWJ2	0.898	-0.246
127	M1AWK7	PGSC0003DMG400012259	PGSC0003DMT400031956	26S proteasome regulatory particle non-ATPase subunit 12 [Source:PGSC_GENE;Acc:PGSC0003DMG400012259]	M1AWK7	0.789	0.993
128	M1AWV7	PGSC0003DMG402012324	PGSC0003DMT400032104	Polygalacturonase [Source:PGSC_GENE;Acc:PGSC0003DMG402012324]	M1AWV7	0.829	1.11
129	M1AWY0	PGSC0003DMG400012337	PGSC0003DMT400032134	Aquaporin PIP-type pTOM75 [Source:PGSC_GENE;Acc:PGSC0003DMG400012337]	M1AWY0	0.836	1.57
130	M1AWZ7	PGSC0003DMG400012344	PGSC0003DMT400032154	Phospholipid hydroperoxide glutathione peroxidase [Source:PGSC_GENE;Acc:PGSC0003DMG400012344]	M1AWZ7	0.899	0.337
131	M1AXZ2	PGSC0003DMG400012577	PGSC0003DMT400032756	Erg-1 [Source:PGSC_GENE;Acc:PGSC0003DMG400012577]	M1AXZ2	0.406	-1.63
132	M1AY17	PGSC0003DMG400012589	PGSC0003DMT400032789	Cationic peroxidase [Source:PGSC_GENE;Acc:PGSC0003DMG400012589]	M1AY17	2.07e-08	-5.27
133	M1AYH3	PGSC0003DMG401012679	PGSC0003DMT400033027	Allene oxide cyclase [Source:PGSC_GENE;Acc:PGSC0003DMG401012679]	M1AYH3	0.625	1.11
134	M1AZ99	PGSC0003DMG400012875	PGSC0003DMT400033517	Protein disulfide isomerase L-2 [Source:PGSC_GENE;Acc:PGSC0003DMG400012875]	M1AZ99	0.901	0.203
135	M1AZE4	PGSC0003DMG400012910	PGSC0003DMT400033620	Glucose-6-phosphate isomerase [Source:PGSC_GENE;Acc:PGSC0003DMG400012910]	M1AZE4	0.827	1.07
136	M1AZE6	PGSC0003DMG400012912	PGSC0003DMT400033622	Protein CutA, chloroplastic [Source:PGSC_GENE;Acc:PGSC0003DMG400012912]	M1AZE6	0.839	1.37
137	M1AZL8	PGSC0003DMG400012966	PGSC0003DMT400033754	Dihydrolipoyllysine-residue acetyltransferase component of pyruvate dehydrogenase [Source:PGSC_GENE;Acc:PGSC0003DMG400012966]	M1AZL8	0.866	0.41
138	M1B114	PGSC0003DMG400013307	PGSC0003DMT400034631	Aspartic proteinase nepenthesin-1 [Source:PGSC_GENE;Acc:PGSC0003DMG400013307]	M1B114	0.884	-0.707
139	M1B2H6	PGSC0003DMG400013680	PGSC0003DMT400035577	Pectinesterase [Source:PGSC_GENE;Acc:PGSC0003DMG400013680]	M1B2H6	0.839	1.17
140	M1B335	PGSC0003DMG400013855	PGSC0003DMT400035984	Multicopper oxidase [Source:PGSC_GENE;Acc:PGSC0003DMG400013855]	M1B335	0.904	0.179
141	M1B3Q2	PGSC0003DMG400014055	PGSC0003DMT400036487	Peroxidase [Source:PGSC_GENE;Acc:PGSC0003DMG400014055]	M1B3Q2	0.0546	-3.07
142	M1B4C9	PGSC0003DMG400014212	PGSC0003DMT400036856	Heat shock protein [Source:PGSC_GENE;Acc:PGSC0003DMG400014212]	M1B4C9	0.837	1.35
143	M1B584	PGSC0003DMG400014406	PGSC0003DMT400037337	DNA-damage inducible protein ddi1 [Source:PGSC_GENE;Acc:PGSC0003DMG400014406]	M1B584	0.86	1.05
144	M1B664	PGSC0003DMG400014646	PGSC0003DMT400037976	Nucellin [Source:PGSC_GENE;Acc:PGSC0003DMG400014646]	M1B664	0.87	-0.451
145	M1B6Z5	PGSC0003DMG400014862	PGSC0003DMT400038500	Subtilisin-like protease [Source:PGSC_GENE;Acc:PGSC0003DMG400014862]	M1B6Z5	0.876	-0.869
146	M1B703	PGSC0003DMG400014867	PGSC0003DMT400038514	Peroxidase [Source:PGSC_GENE;Acc:PGSC0003DMG400014867]	M1B703	0.00765	-5.19
147	M1B7H6	PGSC0003DMG400015016	PGSC0003DMT400038856	Aspartic protease [Source:PGSC_GENE;Acc:PGSC0003DMG400015016]	M1B7H6	0.827	0.603
148	M1B7H6	PGSC0003DMG400015016	PGSC0003DMT400038857	Aspartic protease [Source:PGSC_GENE;Acc:PGSC0003DMG400015016]	M1B7H6	0.827	0.603
149	M1B818	PGSC0003DMG400015189	PGSC0003DMT400039280	Aspartyl aminopeptidase [Source:PGSC_GENE;Acc:PGSC0003DMG400015189]	M1B818	0.759	1.98
150	M1B8C8	PGSC0003DMG400015267	PGSC0003DMT400039492	Kunitz-type protease inhibitor [Source:PGSC_GENE;Acc:PGSC0003DMG400015267]	M1B8C8	0.902	0.272
151	M1B8D0	PGSC0003DMG400015269	PGSC0003DMT400039494	GRP 2 [Source:PGSC_GENE;Acc:PGSC0003DMG400015269]	M1B8D0	0.632	1.34
152	M1B8D6	PGSC0003DMG400015273	PGSC0003DMT400039505	Alpha-galactosidase [Source:PGSC_GENE;Acc:PGSC0003DMG400015273]	M1B8D6	0.681	-2.32
153	M1B986	PGSC0003DMG402015497	PGSC0003DMT400040062	Pericarp peroxidase 3 [Source:PGSC_GENE;Acc:PGSC0003DMG402015497]	M1B986	0.827	-0.714
154	M1BAK2	PGSC0003DMG400015801	PGSC0003DMT400040868	Bacterial-induced peroxidase [Source:PGSC_GENE;Acc:PGSC0003DMG400015801]	M1BAK2	0.53	-4.05
155	M1BBG7	PGSC0003DMG400016091	PGSC0003DMT400041513	Subtilisin-like protease [Source:PGSC_GENE;Acc:PGSC0003DMG400016091]	M1BBG7	0.881	0.342
156	M1BC20	PGSC0003DMG400016223	PGSC0003DMT400041812	Peroxidase 17 [Source:PGSC_GENE;Acc:PGSC0003DMG400016223]	M1BC20	0.793	-2.29
157	M1BCJ2	PGSC0003DMG400016332	PGSC0003DMT400042119	Prefoldin subunit [Source:PGSC_GENE;Acc:PGSC0003DMG400016332]	M1BCJ2	0.633	2.59
158	M1BCJ2	PGSC0003DMG400016332	PGSC0003DMT400042120	Prefoldin subunit [Source:PGSC_GENE;Acc:PGSC0003DMG400016332]	M1BCJ2	0.633	2.59
159	M1BCL1	PGSC0003DMG400016358	PGSC0003DMT400042160	26S proteasome regulatory particle non-ATPase subunit 8 [Source:PGSC_GENE;Acc:PGSC0003DMG400016358]	M1BCL1	0.518	2.74
160	M1BCP7	PGSC0003DMG400016387	PGSC0003DMT400042222	Thioredoxin peroxidase [Source:PGSC_GENE;Acc:PGSC0003DMG400016387]	M1BCP7	0.054	2.18
161	M1BCR3	PGSC0003DMG400016397	PGSC0003DMT400042247	Prefoldin subunit 5 [Source:PGSC_GENE;Acc:PGSC0003DMG400016397]	M1BCR3	0.758	1.58
162	M1BD67	PGSC0003DMG401016495	PGSC0003DMT400042527	Stem 28 kDa glycoprotein [Source:PGSC_GENE;Acc:PGSC0003DMG401016495]	M1BD67	0.814	1.63
163	M1BDN6	PGSC0003DMG400016613	PGSC0003DMT400042818	Glucan/water dikinase [Source:PGSC_GENE;Acc:PGSC0003DMG400016613]	M1BDN6	0.883	0.322
164	M1BF31	PGSC0003DMG400016969	PGSC0003DMT400043695	Proteasome subunit beta type [Source:PGSC_GENE;Acc:PGSC0003DMG400016969]	M1BF31	0.892	0.184
165	M1BFA2	PGSC0003DMG400017023	PGSC0003DMT400043856	Subtilisin-like serine protease [Source:PGSC_GENE;Acc:PGSC0003DMG400017023]	M1BFA2	0.888	-0.302
166	M1BHF1	PGSC0003DMG400017569	PGSC0003DMT400045299	Protein disulfide-isomerase [Source:PGSC_GENE;Acc:PGSC0003DMG400017569]	M1BHF1	0.879	-0.319
167	M1BHF1	PGSC0003DMG400017569	PGSC0003DMT400045298	Protein disulfide-isomerase [Source:PGSC_GENE;Acc:PGSC0003DMG400017569]	M1BHF1	0.879	-0.319
168	M1BIS5	PGSC0003DMG402017934	PGSC0003DMT400046204	Pectinesterase [Source:PGSC_GENE;Acc:PGSC0003DMG402017934]	M1BIS5	0.0307	-2.56
169	M1BIX8	PGSC0003DMG400017976	PGSC0003DMT400046308	Reticuline oxidase [Source:PGSC_GENE;Acc:PGSC0003DMG400017976]	M1BIX8	0.534	-1.76
170	M1BJP4	PGSC0003DMG400018180	PGSC0003DMT400046820	Ribosomal protein L27a [Source:PGSC_GENE;Acc:PGSC0003DMG400018180]	M1BJP4	0.881	0.561
171	M1BK48	PGSC0003DMG400018283	PGSC0003DMT400047088	Aspartic protease [Source:PGSC_GENE;Acc:PGSC0003DMG400018283]	M1BK48	0.249	1.6
172	M1BLB0	PGSC0003DMG400018544	PGSC0003DMT400047710	Luminal-binding protein 5 [Source:PGSC_GENE;Acc:PGSC0003DMG400018544]	M1BLB0	0.905	-0.0683
173	M1BM43	PGSC0003DMG400018735	PGSC0003DMT400048225	Dihydrolipoamide acetyltransferase component of pyruvate dehydrogenase [Source:PGSC_GENE;Acc:PGSC0003DMG400018735]	M1BM43	0.874	-0.458
174	M1BMR5	PGSC0003DMG400018914	PGSC0003DMT400048681	Polyphenol oxidase [Source:PGSC_GENE;Acc:PGSC0003DMG400018914]	M1BMR5	0.109	1.77
175	M1BMR6	PGSC0003DMG400018916	PGSC0003DMT400048684	Polyphenol oxidase [Source:PGSC_GENE;Acc:PGSC0003DMG400018916]	M1BMR6	0.0488	2.11
176	M1BMR7	PGSC0003DMG400018917	PGSC0003DMT400048685	Polyphenol oxidase A, chloroplastic [Source:PGSC_GENE;Acc:PGSC0003DMG400018917]	M1BMR7	0.905	-0.168
177	M1BN40	PGSC0003DMG400019033	PGSC0003DMT400048984	Cysteine proteinase 3 [Source:PGSC_GENE;Acc:PGSC0003DMG400019033]	M1BN40	0.9	0.164
178	M1BNR4	PGSC0003DMG400019208	PGSC0003DMT400049441	Heat shock cognate 70 kDa protein 2 [Source:PGSC_GENE;Acc:PGSC0003DMG400019208]	M1BNR4	0.906	-0.0511
179	M1BP14	PGSC0003DMG400019272	PGSC0003DMT400049608	60S ribosomal protein L8 [Source:PGSC_GENE;Acc:PGSC0003DMG400019272]	M1BP14	0.0622	3.7
180	M1BPR5	PGSC0003DMG400019448	PGSC0003DMT400050076	Ribose-5-phosphate isomerase [Source:PGSC_GENE;Acc:PGSC0003DMG400019448]	M1BPR5	0.883	0.583
181	M1BQ50	PGSC0003DMG400019563	PGSC0003DMT400050335	Ribosomal protein [Source:PGSC_GENE;Acc:PGSC0003DMG400019563]	M1BQ50	0.898	0.223
182	M1BQ74	PGSC0003DMG400019584	PGSC0003DMT400050381	Ribulose bisphosphate carboxylase small chain 1, chloroplastic [Source:PGSC_GENE;Acc:PGSC0003DMG400019584]	M1BQ74	0.341	2.3
183	M1BQI2	PGSC0003DMG400019647	PGSC0003DMT400050556	Heat shock protein 90 [Source:PGSC_GENE;Acc:PGSC0003DMG400019647]	M1BQI2	0.774	1.61
184	M1BQR5	PGSC0003DMG400019701	PGSC0003DMT400050736	26S proteasome subunit RPN5b [Source:PGSC_GENE;Acc:PGSC0003DMG400019701]	M1BQR5	0.85	1.06
185	M1BS90	PGSC0003DMG400020107	PGSC0003DMT400051809	Peptidylprolyl isomerase [Source:PGSC_GENE;Acc:PGSC0003DMG400020107]	M1BS90	0.849	0.471
186	M1BSG4	PGSC0003DMG400020149	PGSC0003DMT400051918	Succinyl CoA ligase beta subunit [Source:PGSC_GENE;Acc:PGSC0003DMG400020149]	M1BSG4	0.888	0.446
187	M1BT03	PGSC0003DMG400020252	PGSC0003DMT400052215	Peroxidase 55 [Source:PGSC_GENE;Acc:PGSC0003DMG400020252]	M1BT03	0.306	-2.81
188	M1BT61	PGSC0003DMG400020299	PGSC0003DMT400052309	Succinic semialdehyde reductase isofom1 [Source:PGSC_GENE;Acc:PGSC0003DMG400020299]	M1BT61	0.847	1.61
189	M1BTN7	PGSC0003DMG400020422	PGSC0003DMT400052608	Phosphoenolpyruvate carboxylase [Source:PGSC_GENE;Acc:PGSC0003DMG400020422]	M1BTN7	0.841	0.48
190	M1BTS6	PGSC0003DMG400020441	PGSC0003DMT400052657	Proteasome subunit alpha type [Source:PGSC_GENE;Acc:PGSC0003DMG400020441]	M1BTS6	0.898	-0.191
191	M1BU94	PGSC0003DMG400020566	PGSC0003DMT400053000	Ribosomal protein S26 [Source:PGSC_GENE;Acc:PGSC0003DMG400020566]	M1BU94	0.69	1.66
192	M1BUZ0	PGSC0003DMG400020723	PGSC0003DMT400053421	Germin 3 [Source:PGSC_GENE;Acc:PGSC0003DMG400020723]	M1BUZ0	0.85	-0.561
193	M1BUZ1	PGSC0003DMG400020723	PGSC0003DMT400053422	Germin 3 [Source:PGSC_GENE;Acc:PGSC0003DMG400020723]	M1BUZ1	0.796	0.904
194	M1BUZ2	PGSC0003DMG400020724	PGSC0003DMT400053423	Conserved gene of unknown function [Source:PGSC_GENE;Acc:PGSC0003DMG400020724]	M1BUZ2	0.85	0.595
195	M1BV08	PGSC0003DMG400020742	PGSC0003DMT400053479	Aquaporin [Source:PGSC_GENE;Acc:PGSC0003DMG400020742]	M1BV08	0.862	-1.27
196	M1BWH6	PGSC0003DMG400021163	PGSC0003DMT400054523	Proteasome subunit alpha type [Source:PGSC_GENE;Acc:PGSC0003DMG400021163]	M1BWH6	0.53	1.49
197	M1BWU0	PGSC0003DMG400021256	PGSC0003DMT400054757	Gamma-glutamylhydrolase 2 [Source:PGSC_GENE;Acc:PGSC0003DMG400021256]	M1BWU0	0.827	0.524
198	M1BWV7	PGSC0003DMG400021264	PGSC0003DMT400054791	Phosphoenolpyruvate carboxylase [Source:PGSC_GENE;Acc:PGSC0003DMG400021264]	M1BWV7	0.85	0.506
199	M1BXE4	PGSC0003DMG400021398	PGSC0003DMT400055138	Xyloglucan endotransglucosylase-hydrolase XTH7 [Source:PGSC_GENE;Acc:PGSC0003DMG400021398]	M1BXE4	0.904	-0.114
200	M1BXE7	PGSC0003DMG400021399	PGSC0003DMT400055141	Lysosomal Pro-X carboxypeptidase [Source:PGSC_GENE;Acc:PGSC0003DMG400021399]	M1BXE7	0.891	0.52
201	M1BXV3	PGSC0003DMG400021513	PGSC0003DMT400055410	SBT1 protein [Source:PGSC_GENE;Acc:PGSC0003DMG400021513]	M1BXV3	0.909	-0.051
202	M1BYS8	PGSC0003DMG400021737	PGSC0003DMT400055958	Class II small heat shock protein Le-HSP17.6 [Source:PGSC_GENE;Acc:PGSC0003DMG400021737]	M1BYS8	0.686	0.919
203	M1BZ56	PGSC0003DMG400021844	PGSC0003DMT400056226	Universal stress protein [Source:PGSC_GENE;Acc:PGSC0003DMG400021844]	M1BZ56	0.757	0.702
204	M1BZP2	PGSC0003DMG400022013	PGSC0003DMT400056617	STS14 protein [Source:PGSC_GENE;Acc:PGSC0003DMG400022013]	M1BZP2	0.71	-2.19
205	M1C075	PGSC0003DMG400022159	PGSC0003DMT400057003	Heat shock cognate protein 80 [Source:PGSC_GENE;Acc:PGSC0003DMG400022159]	M1C075	0.763	0.761
206	M1C0G3	PGSC0003DMG400022192	PGSC0003DMT400057122	40S ribosomal protein S8 [Source:PGSC_GENE;Acc:PGSC0003DMG400022192]	M1C0G3	0.852	0.909
207	M1C183	PGSC0003DMG400022341	PGSC0003DMT400057521	Suberization-associated anionic peroxidase 2 [Source:PGSC_GENE;Acc:PGSC0003DMG400022341]	M1C183	0.703	-0.823
208	M1C1X9	PGSC0003DMG400022509	PGSC0003DMT400057987	DNA-damage-repair/toleration protein DRT102 [Source:PGSC_GENE;Acc:PGSC0003DMG400022509]	M1C1X9	0.908	0.0619
209	M1C263	PGSC0003DMG400022569	PGSC0003DMT400058139	Proteasome subunit beta type-1 [Source:PGSC_GENE;Acc:PGSC0003DMG400022569]	M1C263	0.872	0.908
210	M1C3G7	PGSC0003DMG400022885	PGSC0003DMT400058896	Aldehyde dehydrogenase family 7 member A1 [Source:PGSC_GENE;Acc:PGSC0003DMG400022885]	M1C3G7	0.852	0.408
211	M1C3G7	PGSC0003DMG400022885	PGSC0003DMT400058895	Aldehyde dehydrogenase family 7 member A1 [Source:PGSC_GENE;Acc:PGSC0003DMG400022885]	M1C3G7	0.852	0.408
212	M1C3W1	PGSC0003DMG400022979	PGSC0003DMT400059159	Inactive purple acid phosphatase 27 [Source:PGSC_GENE;Acc:PGSC0003DMG400022979]	M1C3W1	0.791	2.03
213	M1C3W2	PGSC0003DMG400022980	PGSC0003DMT400059161	Hydrolase [Source:PGSC_GENE;Acc:PGSC0003DMG400022980]	M1C3W2	0.773	0.791
214	M1C415	PGSC0003DMG400023024	PGSC0003DMT400059264	UDP-n-acteylglucosamine pyrophosphorylase [Source:PGSC_GENE;Acc:PGSC0003DMG400023024]	M1C415	0.846	-1.04
215	M1C451	PGSC0003DMG400023058	PGSC0003DMT400059349	40S ribosomal protein S9 [Source:PGSC_GENE;Acc:PGSC0003DMG400023058]	M1C451	0.717	1.59
216	M1C4C1	PGSC0003DMG403023117	PGSC0003DMT400059505	Alpha-1,4-glucan-protein synthase [UDP-forming] [Source:PGSC_GENE;Acc:PGSC0003DMG403023117]	M1C4C1	0.894	-0.332
217	M1C4C1	PGSC0003DMG403023117	PGSC0003DMT400059506	Alpha-1,4-glucan-protein synthase [UDP-forming] [Source:PGSC_GENE;Acc:PGSC0003DMG403023117]	M1C4C1	0.894	-0.332
218	M1C4S4	PGSC0003DMG400023264	PGSC0003DMT400059818	D-3-phosphoglycerate dehydrogenase [Source:PGSC_GENE;Acc:PGSC0003DMG400023264]	M1C4S4	0.863	1.19
219	M1C504	PGSC0003DMG400023337	PGSC0003DMT400059981	Proteasome subunit beta type-5 [Source:PGSC_GENE;Acc:PGSC0003DMG400023337]	M1C504	0.907	-0.0409
220	M1C547	PGSC0003DMG400023359	PGSC0003DMT400060039	Isopentenyl diphosphate isomerase [Source:PGSC_GENE;Acc:PGSC0003DMG400023359]	M1C547	0.9	0.306
221	M1C6Y5	PGSC0003DMG400023751	PGSC0003DMT400061040	Basic blue copper protein [Source:PGSC_GENE;Acc:PGSC0003DMG400023751]	M1C6Y5	0.907	0.0904
222	M1C7R4	PGSC0003DMG401023974	PGSC0003DMT400061585	Amino acid binding protein [Source:PGSC_GENE;Acc:PGSC0003DMG401023974]	M1C7R4	0.87	-1.23
223	M1C8D8	PGSC0003DMG401024140	PGSC0003DMT400062026	PAE [Source:PGSC_GENE;Acc:PGSC0003DMG401024140]	M1C8D8	0.374	-4.38
224	M1C8M4	PGSC0003DMG400024197	PGSC0003DMT400062174	Major intrinsic protein 2 [Source:PGSC_GENE;Acc:PGSC0003DMG400024197]	M1C8M4	0.86	-0.833
225	M1C911	PGSC0003DMG400024285	PGSC0003DMT400062402	Peroxidase 44 [Source:PGSC_GENE;Acc:PGSC0003DMG400024285]	M1C911	0.0235	-5.52
226	M1C9S6	PGSC0003DMG400024487	PGSC0003DMT400062924	RNA binding protein [Source:PGSC_GENE;Acc:PGSC0003DMG400024487]	M1C9S6	0.872	0.885
227	M1C9T0	PGSC0003DMG400024490	PGSC0003DMT400062930	Aldehyde dehydrogenase [Source:PGSC_GENE;Acc:PGSC0003DMG400024490]	M1C9T0	0.299	2.01
228	M1C9T2	PGSC0003DMG400024492	PGSC0003DMT400062932	Deleted in split hand/splt foot protein 1 [Source:PGSC_GENE;Acc:PGSC0003DMG400024492]	M1C9T2	0.895	-0.444
229	M1C9X0	PGSC0003DMG401024510	PGSC0003DMT400062986	Enolase [Source:PGSC_GENE;Acc:PGSC0003DMG401024510]	M1C9X0	0.91	0.00729
230	M1CA24	PGSC0003DMG400024546	PGSC0003DMT400063101	40S ribosomal protein S19 [Source:PGSC_GENE;Acc:PGSC0003DMG400024546]	M1CA24	0.594	1.84
231	M1CAG8	PGSC0003DMG400024627	PGSC0003DMT400063316	GRP 2 [Source:PGSC_GENE;Acc:PGSC0003DMG400024627]	M1CAG8	0.03	2.42
232	M1CAJ2	PGSC0003DMG400024644	PGSC0003DMT400063352	101 kDa heat shock protein [Source:PGSC_GENE;Acc:PGSC0003DMG400024644]	M1CAJ2	0.902	0.258
233	M1CB14	PGSC0003DMG400024755	PGSC0003DMT400063689	Xyloglucan endotransglucosylase/hydrolase 1 [Source:PGSC_GENE;Acc:PGSC0003DMG400024755]	M1CB14	0.879	-0.711
234	M1CB98	PGSC0003DMG400024802	PGSC0003DMT400063803	Serine carboxypeptidase [Source:PGSC_GENE;Acc:PGSC0003DMG400024802]	M1CB98	0.872	-0.879
235	M1CBF6	PGSC0003DMG400024838	PGSC0003DMT400063904	40S ribosomal protein S2 [Source:PGSC_GENE;Acc:PGSC0003DMG400024838]	M1CBF6	0.855	0.698
236	M1CBM0	PGSC0003DMG400024887	PGSC0003DMT400064031	Chloroplast heat shock protein 70-2 [Source:PGSC_GENE;Acc:PGSC0003DMG400024887]	M1CBM0	0.812	0.622
237	M1CC22	PGSC0003DMG400024967	PGSC0003DMT400064270	Peroxidase [Source:PGSC_GENE;Acc:PGSC0003DMG400024967]	M1CC22	0.0131	-3.93
238	M1CC25	PGSC0003DMG400024970	PGSC0003DMT400064274	Subtilisin-like protease [Source:PGSC_GENE;Acc:PGSC0003DMG400024970]	M1CC25	0.852	-0.84
239	M1CCH0	PGSC0003DMG400025063	PGSC0003DMT400064504	Class IV chitinase [Source:PGSC_GENE;Acc:PGSC0003DMG400025063]	M1CCH0	0.854	-1.29
240	M1CCJ9	PGSC0003DMG402025083	PGSC0003DMT400064553	Peroxidase [Source:PGSC_GENE;Acc:PGSC0003DMG402025083]	M1CCJ9	0.505	-3.46
241	M1CCQ2	PGSC0003DMG400025121	PGSC0003DMT400064669	6-phosphogluconate dehydrogenase, decarboxylating [Source:PGSC_GENE;Acc:PGSC0003DMG400025121]	M1CCQ2	0.742	0.779
242	M1CCQ2	PGSC0003DMG400025121	PGSC0003DMT400064670	6-phosphogluconate dehydrogenase, decarboxylating [Source:PGSC_GENE;Acc:PGSC0003DMG400025121]	M1CCQ2	0.742	0.779
243	M1CCS3	PGSC0003DMG400025137	PGSC0003DMT400064713	UDP-glucose dehydrogenase 2 [Source:PGSC_GENE;Acc:PGSC0003DMG400025137]	M1CCS3	0.809	0.685
244	M1CCS3	PGSC0003DMG400025137	PGSC0003DMT400064712	UDP-glucose dehydrogenase 2 [Source:PGSC_GENE;Acc:PGSC0003DMG400025137]	M1CCS3	0.809	0.685
245	M1CDE0	PGSC0003DMG400025299	PGSC0003DMT400065096	Alpha-galactosidase/alpha-n-acetylgalactosaminidase [Source:PGSC_GENE;Acc:PGSC0003DMG400025299]	M1CDE0	0.838	-1.44
246	M1CE55	PGSC0003DMG400025492	PGSC0003DMT400065518	Peroxidase [Source:PGSC_GENE;Acc:PGSC0003DMG400025492]	M1CE55	0.843	-1.33
247	M1CEF5	PGSC0003DMG400025555	PGSC0003DMT400065689	Ribosomal protein [Source:PGSC_GENE;Acc:PGSC0003DMG400025555]	M1CEF5	0.516	1.98
248	M1CF76	PGSC0003DMG401025767	PGSC0003DMT400066217	Cinnamyl alcohol dehydrogenase [Source:PGSC_GENE;Acc:PGSC0003DMG401025767]	M1CF76	0.818	2.06
249	M1CFT9	PGSC0003DMG400025882	PGSC0003DMT400066585	Caffeoyl-CoA O-methyltransferase 6 [Source:PGSC_GENE;Acc:PGSC0003DMG400025882]	M1CFT9	0.899	0.148
250	M1CIA9	PGSC0003DMG400026456	PGSC0003DMT400068027	Malic enzyme [Source:PGSC_GENE;Acc:PGSC0003DMG400026456]	M1CIA9	0.833	1.65
251	M1CIW6	PGSC0003DMG400026575	PGSC0003DMT400068341	Class III peroxidase [Source:PGSC_GENE;Acc:PGSC0003DMG400026575]	M1CIW6	0.00633	-5.21
252	M1CJU3	PGSC0003DMG400026855	PGSC0003DMT400069034	Endochitinase 4 [Source:PGSC_GENE;Acc:PGSC0003DMG400026855]	M1CJU3	0.00097	-4.6
253	M1CK13	PGSC0003DMG400026909	PGSC0003DMT400069178	Lysyl-tRNA synthetase [Source:PGSC_GENE;Acc:PGSC0003DMG400026909]	M1CK13	0.894	0.352
254	M1CK73	PGSC0003DMG400026943	PGSC0003DMT400069264	Pyruvate dehydrogenase [Source:PGSC_GENE;Acc:PGSC0003DMG400026943]	M1CK73	0.76	2.65
255	M1CKB2	PGSC0003DMG400026970	PGSC0003DMT400069333	P40 [Source:PGSC_GENE;Acc:PGSC0003DMG400026970]	M1CKB2	0.794	0.841
256	M1CKC5	PGSC0003DMG400026978	PGSC0003DMT400069357	NAD-dependent glyceraldehyde 3-P dehydrogenase [Source:PGSC_GENE;Acc:PGSC0003DMG400026978]	M1CKC5	0.908	0.061
257	M1CKD5	PGSC0003DMG400026983	PGSC0003DMT400069385	Ribosomal protein [Source:PGSC_GENE;Acc:PGSC0003DMG400026983]	M1CKD5	0.799	0.914
258	M1CKI9	PGSC0003DMG400027014	PGSC0003DMT400069487	Transaminase mtnE [Source:PGSC_GENE;Acc:PGSC0003DMG400027014]	M1CKI9	0.85	0.983
259	M1CL86	PGSC0003DMG400027156	PGSC0003DMT400069840	Dihydrolipoyl dehydrogenase [Source:PGSC_GENE;Acc:PGSC0003DMG400027156]	M1CL86	0.903	-0.261
260	M1CLG7	PGSC0003DMG400027201	PGSC0003DMT400069954	26S proteasome subunit [Source:PGSC_GENE;Acc:PGSC0003DMG400027201]	M1CLG7	0.895	-0.2
261	M1CLW5	PGSC0003DMG400027321	PGSC0003DMT400070265	Pyruvate kinase [Source:PGSC_GENE;Acc:PGSC0003DMG400027321]	M1CLW5	0.766	1.6
262	M1CMJ2	PGSC0003DMG400027477	PGSC0003DMT400070684	Xylose isomerase [Source:PGSC_GENE;Acc:PGSC0003DMG400027477]	M1CMJ2	0.896	0.446
263	M1CMP3	PGSC0003DMG400027520	PGSC0003DMT400070780	Periplasmic beta-glucosidase [Source:PGSC_GENE;Acc:PGSC0003DMG400027520]	M1CMP3	0.655	1.53
264	M1CNK1	PGSC0003DMG400027745	PGSC0003DMT400071330	Triosephosphate isomerase [Source:PGSC_GENE;Acc:PGSC0003DMG400027745]	M1CNK1	0.1	-1.98
265	M1CNK7	PGSC0003DMG400027750	PGSC0003DMT400071337	Hsc70 [Source:PGSC_GENE;Acc:PGSC0003DMG400027750]	M1CNK7	0.845	1.14
266	M1CPA2	PGSC0003DMG400027919	PGSC0003DMT400071776	Aspartate aminotransferase [Source:PGSC_GENE;Acc:PGSC0003DMG400027919]	M1CPA2	0.601	1.61
267	M1CPM6	PGSC0003DMG402028027	PGSC0003DMT400072044	Transaldolase [Source:PGSC_GENE;Acc:PGSC0003DMG402028027]	M1CPM6	0.579	-1.12
268	M1CPW0	PGSC0003DMG400028104	PGSC0003DMT400072220	Nascent polypeptide associated complex alpha [Source:PGSC_GENE;Acc:PGSC0003DMG400028104]	M1CPW0	0.88	-0.343
269	M1CPW5	PGSC0003DMG400028108	PGSC0003DMT400072226	Proteasome subunit alpha type [Source:PGSC_GENE;Acc:PGSC0003DMG400028108]	M1CPW5	0.663	1.09
270	M1CQ92	PGSC0003DMG400028177	PGSC0003DMT400072411	Pyruvate kinase [Source:PGSC_GENE;Acc:PGSC0003DMG400028177]	M1CQ92	0.783	0.782
271	M1CQH5	PGSC0003DMG400028223	PGSC0003DMT400072539	Ubiquitin carboxyl-terminal hydrolase [Source:PGSC_GENE;Acc:PGSC0003DMG400028223]	M1CQH5	0.872	-0.833
272	M1CQK3	PGSC0003DMG400028238	PGSC0003DMT400072569	Thioredoxin peroxidase [Source:PGSC_GENE;Acc:PGSC0003DMG400028238]	M1CQK3	0.362	2.2
273	M1CR31	PGSC0003DMG400028342	PGSC0003DMT400072857	26S proteasome subunit S9 [Source:PGSC_GENE;Acc:PGSC0003DMG400028342]	M1CR31	0.371	1.86
274	M1CR31	PGSC0003DMG400028342	PGSC0003DMT400072856	26S proteasome subunit S9 [Source:PGSC_GENE;Acc:PGSC0003DMG400028342]	M1CR31	0.371	1.86
275	M1CR75	PGSC0003DMG400028371	PGSC0003DMT400072925	Hydrolase [Source:PGSC_GENE;Acc:PGSC0003DMG400028371]	M1CR75	0.774	1.14
276	M1CSP6	PGSC0003DMG400028675	PGSC0003DMT400073806	Pectinesterase-2 [Source:PGSC_GENE;Acc:PGSC0003DMG400028675]	M1CSP6	0.877	-0.831
277	M1CSR8	PGSC0003DMG400028689	PGSC0003DMT400073838	Peptidyl-prolyl cis-trans isomerase [Source:PGSC_GENE;Acc:PGSC0003DMG400028689]	M1CSR8	0.906	0.151
278	M1CSX6	PGSC0003DMG400028744	PGSC0003DMT400073969	Small molecular heat shock protein 10 [Source:PGSC_GENE;Acc:PGSC0003DMG400028744]	M1CSX6	0.838	-1.28
279	M1CT08	PGSC0003DMG400028773	PGSC0003DMT400074028	Conserved gene of unknown function [Source:PGSC_GENE;Acc:PGSC0003DMG400028773]	M1CT08	0.344	-1.97
280	M1CTS3	PGSC0003DMG400028958	PGSC0003DMT400074506	Multicopper oxidase [Source:PGSC_GENE;Acc:PGSC0003DMG400028958]	M1CTS3	0.879	0.498
281	M1CTS7	PGSC0003DMG400028959	PGSC0003DMT400074510	Multicopper oxidase [Source:PGSC_GENE;Acc:PGSC0003DMG400028959]	M1CTS7	0.871	-0.915
282	M1CTV7	PGSC0003DMG400028982	PGSC0003DMT400074560	Citrate synthase [Source:PGSC_GENE;Acc:PGSC0003DMG400028982]	M1CTV7	0.889	-0.466
283	M1CTV7	PGSC0003DMG400028982	PGSC0003DMT400074559	Citrate synthase [Source:PGSC_GENE;Acc:PGSC0003DMG400028982]	M1CTV7	0.889	-0.466
284	M1CW45	PGSC0003DMG400029575	PGSC0003DMT400076054	Catechol oxidase B, chloroplastic [Source:PGSC_GENE;Acc:PGSC0003DMG400029575]	M1CW45	0.335	1.44
285	M1CW46	PGSC0003DMG400029576	PGSC0003DMT400076055	Polyphenol oxidase [Source:PGSC_GENE;Acc:PGSC0003DMG400029576]	M1CW46	0.00429	3.17
286	M1CWI5	PGSC0003DMG400029663	PGSC0003DMT400076297	Glutathione reductase [Source:PGSC_GENE;Acc:PGSC0003DMG400029663]	M1CWI5	0.844	0.74
287	M1CX21	PGSC0003DMG400029787	PGSC0003DMT400076601	Molecular chaperone Hsp90-1 [Source:PGSC_GENE;Acc:PGSC0003DMG400029787]	M1CX21	0.825	0.981
288	M1CXI6	PGSC0003DMG400029897	PGSC0003DMT400076866	Aspartate aminotransferase [Source:PGSC_GENE;Acc:PGSC0003DMG400029897]	M1CXI6	0.00639	-2.56
289	M1CXI6	PGSC0003DMG400029897	PGSC0003DMT400076865	Aspartate aminotransferase [Source:PGSC_GENE;Acc:PGSC0003DMG400029897]	M1CXI6	0.00639	-2.56
290	M1CY45	PGSC0003DMG400030056	PGSC0003DMT400077268	Cytosolic ascorbate peroxidase 1 [Source:PGSC_GENE;Acc:PGSC0003DMG400030056]	M1CY45	0.277	1.49
291	M1CY58	PGSC0003DMG400030063	PGSC0003DMT400077285	Ascorbate peroxidase [Source:PGSC_GENE;Acc:PGSC0003DMG400030063]	M1CY58	0.799	1.89
292	M1CYA5	PGSC0003DMG400030089	PGSC0003DMT400077357	Heat shock protein 70kD [Source:PGSC_GENE;Acc:PGSC0003DMG400030089]	M1CYA5	0.91	0.00717
293	M1CYA5	PGSC0003DMG400030089	PGSC0003DMT400077358	Heat shock protein 70kD [Source:PGSC_GENE;Acc:PGSC0003DMG400030089]	M1CYA5	0.91	0.00717
294	M1CZ82	PGSC0003DMG400030341	PGSC0003DMT400078008	17.6 kDa class I heat shock protein [Source:PGSC_GENE;Acc:PGSC0003DMG400030341]	M1CZ82	0.853	1.31
295	M1CZE4	PGSC0003DMG400030376	PGSC0003DMT400078104	Laccase [Source:PGSC_GENE;Acc:PGSC0003DMG400030376]	M1CZE4	0.853	-1.18
296	M1CZI3	PGSC0003DMG400030405	PGSC0003DMT400078163	Heat shock cognate 70 kDa protein 1 [Source:PGSC_GENE;Acc:PGSC0003DMG400030405]	M1CZI3	0.859	0.946
297	M1D0I5	PGSC0003DMG400030613	PGSC0003DMT400078667	Oligopeptidase A [Source:PGSC_GENE;Acc:PGSC0003DMG400030613]	M1D0I5	0.884	0.324
298	M1D0R2	PGSC0003DMG400030662	PGSC0003DMT400078798	Glycosyl hydrolase family 3 protein [Source:PGSC_GENE;Acc:PGSC0003DMG400030662]	M1D0R2	0.892	0.51
299	M1D253	PGSC0003DMG400031000	PGSC0003DMT400079611	Nucleoredoxin [Source:PGSC_GENE;Acc:PGSC0003DMG400031000]	M1D253	0.678	2.3
300	M1D2F3	PGSC0003DMG400031068	PGSC0003DMT400079779	Carboxypeptidase type III [Source:PGSC_GENE;Acc:PGSC0003DMG400031068]	M1D2F3	0.87	0.776
301	M1D307	PGSC0003DMG400031194	PGSC0003DMT400080116	Nucleotide pyrophosphatase/phosphodiesterase [Source:PGSC_GENE;Acc:PGSC0003DMG400031194]	M1D307	0.808	-1.54
302	M1D3L0	PGSC0003DMG400031344	PGSC0003DMT400080499	Pectinesterase-2 [Source:PGSC_GENE;Acc:PGSC0003DMG400031344]	M1D3L0	0.907	-0.0811
303	M1D4K8	PGSC0003DMG400031797	PGSC0003DMT400081328	Polygalacturonase [Source:PGSC_GENE;Acc:PGSC0003DMG400031797]	M1D4K8	0.901	0.171
304	M1D530	PGSC0003DMG400032124	PGSC0003DMT400081790	Isocitrate dehydrogenase [NADP] [Source:PGSC_GENE;Acc:PGSC0003DMG400032124]	M1D530	0.901	0.225
305	M1D578	PGSC0003DMG400032147	PGSC0003DMT400081883	Peroxidase [Source:PGSC_GENE;Acc:PGSC0003DMG400032147]	M1D578	0.908	-0.0426
306	M1D5G4	PGSC0003DMG400032199	PGSC0003DMT400082008	Peroxidase [Source:PGSC_GENE;Acc:PGSC0003DMG400032199]	M1D5G4	0.0641	-2.12
307	M1D5K4	PGSC0003DMG400032248	PGSC0003DMT400082075	Proteasome subunit beta type [Source:PGSC_GENE;Acc:PGSC0003DMG400032248]	M1D5K4	0.909	0.0145
308	M1D610	PGSC0003DMG400032557	PGSC0003DMT400082475	Proteasome subunit beta type-3-A [Source:PGSC_GENE;Acc:PGSC0003DMG400032557]	M1D610	0.786	1.14
309	M1D6K2	PGSC0003DMG400033072	PGSC0003DMT400083137	P5CDH1 [Source:PGSC_GENE;Acc:PGSC0003DMG400033072]	M1D6K2	0.901	-0.126
310	M1D6Q4	PGSC0003DMG400033126	PGSC0003DMT400083218	Aspartate kinase [Source:PGSC_GENE;Acc:PGSC0003DMG400033126]	M1D6Q4	0.868	-0.647
311	M1D7J7	PGSC0003DMG400033874	PGSC0003DMT400084201	Malic enzyme [Source:PGSC_GENE;Acc:PGSC0003DMG400033874]	M1D7J7	0.121	2.01
312	M1D7L6	PGSC0003DMG400033882	PGSC0003DMT400084224	Acidic endochitinase [Source:PGSC_GENE;Acc:PGSC0003DMG400033882]	M1D7L6	0.201	-3.17
313	M1D905	PGSC0003DMG400034790	PGSC0003DMT400085219	P69B protein [Source:PGSC_GENE;Acc:PGSC0003DMG400034790]	M1D905	0.078	-3.16
314	M1DA81	PGSC0003DMG400035337	PGSC0003DMT400085766	L24 ribosomal protein [Source:PGSC_GENE;Acc:PGSC0003DMG400035337]	M1DA81	0.849	-1.23
315	M1DF23	PGSC0003DMG400037583	PGSC0003DMT400088012	Subtilase family protein [Source:PGSC_GENE;Acc:PGSC0003DMG400037583]	M1DF23	0.859	0.423
316	M1DJ69	PGSC0003DMG400039484	PGSC0003DMT400089913	Low molecular weight heat-shock protein [Source:PGSC_GENE;Acc:PGSC0003DMG400039484]	M1DJ69	0.906	0.0554
317	M1DSQ9	PGSC0003DMG400043373	PGSC0003DMT400093802	6-phosphogluconate dehydrogenase, decarboxylating [Source:PGSC_GENE;Acc:PGSC0003DMG400043373]	M1DSQ9	0.864	0.342
318	M1DUC5	PGSC0003DMG400044116	PGSC0003DMT400094545	Beta-glucan-binding protein 4 [Source:PGSC_GENE;Acc:PGSC0003DMG400044116]	M1DUC5	0.808	-0.903
319	M1DWT5	PGSC0003DMG400045235	PGSC0003DMT400095664	P69E protein [Source:PGSC_GENE;Acc:PGSC0003DMG400045235]	M1DWT5	0.832	-1.41
320	Q2V995	PGSC0003DMG401025960	PGSC0003DMT400066770	Cytoplasmic ribosomal protein S13 [Source:PGSC_GENE;Acc:PGSC0003DMG401025960]	Q2V995	0.751	1.31
321	Q2V995	PGSC0003DMG400023013	PGSC0003DMT400059239	Cytoplasmic ribosomal protein S13 [Source:PGSC_GENE;Acc:PGSC0003DMG400023013]	Q2V995	0.751	1.31
322	Q2V995	PGSC0003DMG400009588	PGSC0003DMT400024801	Cytoplasmic ribosomal protein S13 [Source:PGSC_GENE;Acc:PGSC0003DMG400009588]	Q2V995	0.751	1.31
323	Q2V995	PGSC0003DMG400027383	PGSC0003DMT400070434	Cytoplasmic ribosomal protein S13 [Source:PGSC_GENE;Acc:PGSC0003DMG400027383]	Q2V995	0.751	1.31
324	Q2V999	PGSC0003DMG400007336	PGSC0003DMT400018921	40S ribosomal protein S15 [Source:PGSC_GENE;Acc:PGSC0003DMG400007336]	Q2V999	0.894	0.426
325	Q2XPV8	PGSC0003DMG400033684	PGSC0003DMT400083968	Cyc07 [Source:PGSC_GENE;Acc:PGSC0003DMG400033684]	Q2XPV8	0.602	1.86
326	Q2XTB2	PGSC0003DMG400024757	PGSC0003DMT400063697	40S ribosomal protein S10 [Source:PGSC_GENE;Acc:PGSC0003DMG400024757]	Q2XTB2	0.588	1.66
327	Q307X7	PGSC0003DMG400015245	PGSC0003DMT400039421	Ribosomal protein PETRP [Source:PGSC_GENE;Acc:PGSC0003DMG400015245]	Q307X7	0.434	1.91
328	Q38HT0	PGSC0003DMG400007308	PGSC0003DMT400018852	Proteasome subunit alpha type [Source:PGSC_GENE;Acc:PGSC0003DMG400007308]	Q38HT0	0.66	1.06
329	Q38HT0	PGSC0003DMG400007308	PGSC0003DMT400018851	Proteasome subunit alpha type [Source:PGSC_GENE;Acc:PGSC0003DMG400007308]	Q38HT0	0.66	1.06
330	Q38HT8	PGSC0003DMG400006193	PGSC0003DMT400015849	Proteasome subunit alpha type [Source:PGSC_GENE;Acc:PGSC0003DMG400006193]	Q38HT8	0.622	1.28
331	Q38M52	PGSC0003DMG400010543	PGSC0003DMT400027339	Proteasome subunit alpha type [Source:PGSC_GENE;Acc:PGSC0003DMG400010543]	Q38M52	0.737	0.987
332	Q38M71	PGSC0003DMG400001939	PGSC0003DMT400004878	UDP-glucose:protein transglucosylase [Source:PGSC_GENE;Acc:PGSC0003DMG400001939]	Q38M71	0.00884	2.5
333	Q3HRW1	PGSC0003DMG402015759	PGSC0003DMT400040760	60S ribosomal protein L13a [Source:PGSC_GENE;Acc:PGSC0003DMG402015759]	Q3HRW1	0.904	0.123
334	Q3HVL2	PGSC0003DMG400026987	PGSC0003DMT400069410	Ribosomal protein L27a [Source:PGSC_GENE;Acc:PGSC0003DMG400026987]	Q3HVL2	0.71	1.13
335	Q3HVN5	PGSC0003DMG400023416	PGSC0003DMT400060196	Dehydroascorbate reductase [Source:PGSC_GENE;Acc:PGSC0003DMG400023416]	Q3HVN5	0.241	-1.54
336	Q3HVP1	PGSC0003DMG400004422	PGSC0003DMT400011294	V-type proton ATPase 16 kDa proteolipid subunit [Source:PGSC_GENE;Acc:PGSC0003DMG400004422]	Q3HVP1	0.845	0.552
337	Q8LK04	PGSC0003DMG400017433	PGSC0003DMT400044944	Glyceraldehyde 3-phosphate dehydrogenase [Source:PGSC_GENE;Acc:PGSC0003DMG400017433]	Q8LK04	0.906	-0.0479
338	Q941G6	PGSC0003DMG400002029	PGSC0003DMT400005136	Cytoplasmic small heat shock protein class I [Source:PGSC_GENE;Acc:PGSC0003DMG400002029]	Q941G6	1.26e-08	-5.47
339	Q941G6	PGSC0003DMG400002028	PGSC0003DMT400005135	Cytoplasmic small heat shock protein class I [Source:PGSC_GENE;Acc:PGSC0003DMG400002028]	Q941G6	1.26e-08	-5.47
340	Q941G6	PGSC0003DMG400002027	PGSC0003DMT400005134	Cytoplasmic small heat shock protein class I [Source:PGSC_GENE;Acc:PGSC0003DMG400002027]	Q941G6	1.26e-08	-5.47
341	Q9M3H3	PGSC0003DMG400017714	PGSC0003DMT400045665	Annexin p34 [Source:PGSC_GENE;Acc:PGSC0003DMG400017714]	Q9M3H3	0.658	-0.886
342	Q9XF12	PGSC0003DMG400001630	PGSC0003DMT400004125	Peptidyl-prolyl cis-trans isomerase [Source:PGSC_GENE;Acc:PGSC0003DMG400001630]	Q9XF12	0.843	0.496
