# Supplementary material for: Systematic characterization of extracellular vesicles from potato (Solanum tuberosum cv. Laura) roots and peels: biophysical properties and proteomic profiling
Source: Front Plant Sci. 2024 Nov 15;15:1477614. doi: 10.3389/fpls.2024.1477614 (PMC11607679; doi:10.3389/fpls.2024.1477614)
Supplement: Supplementary file 4 [file DataSheet4.csv]

	ID	ensembl_gene_id	ensembl_peptide_id	description	uniprotsptrembl	Root_p.adj	Root_ratio
1	J7EQ13	PGSC0003DMG400004547	PGSC0003DMT400011562	Proteinase inhibitor type-2 P303.51 [Source:PGSC_GENE;Acc:PGSC0003DMG400004547]	J7EQ13	0.656	1.62
2	K7XKT7	PGSC0003DMG400028361	PGSC0003DMT400072896	Alpha-1,4-glucan-protein synthase [UDP-forming] 1 [Source:PGSC_GENE;Acc:PGSC0003DMG400028361]	K7XKT7	0.837	0.513
3	M0ZI69	PGSC0003DMG400000481	PGSC0003DMT400001262	Isocitrate dehydrogenase [NADP] [Source:PGSC_GENE;Acc:PGSC0003DMG400000481]	M0ZI69	0.537	2.58
4	M0ZMG2	PGSC0003DMG400001528	PGSC0003DMT400003877	Class II chitinase [Source:PGSC_GENE;Acc:PGSC0003DMG400001528]	M0ZMG2	0.364	3.79
5	M0ZMG3	PGSC0003DMG400001529	PGSC0003DMT400003878	Acidic 27 kDa endochitinase [Source:PGSC_GENE;Acc:PGSC0003DMG400001529]	M0ZMG3	0.873	-0.0881
6	M0ZPP3	PGSC0003DMG400002074	PGSC0003DMT400005267	Pectinesterase [Source:PGSC_GENE;Acc:PGSC0003DMG400002074]	M0ZPP3	0.491	2.55
7	M0ZPQ8	PGSC0003DMG400002085	PGSC0003DMT400005343	Pectinesterase [Source:PGSC_GENE;Acc:PGSC0003DMG400002085]	M0ZPQ8	0.817	0.635
8	M0ZTQ3	PGSC0003DMG400003056	PGSC0003DMT400007904	Ethylene-responsive proteinase inhibitor 1 [Source:PGSC_GENE;Acc:PGSC0003DMG400003056]	M0ZTQ3	0.726	-1.34
9	M1A1D2	PGSC0003DMG400004891	PGSC0003DMT400012537	Subtilase family protein [Source:PGSC_GENE;Acc:PGSC0003DMG400004891]	M1A1D2	0.876	0.0226
10	M1A251	PGSC0003DMG400005062	PGSC0003DMT400012995	Peroxidase [Source:PGSC_GENE;Acc:PGSC0003DMG400005062]	M1A251	0.832	0.541
11	M1A2A2	PGSC0003DMG400005109	PGSC0003DMT400013091	PR-1 [Source:PGSC_GENE;Acc:PGSC0003DMG400005109]	M1A2A2	0.435	2.56
12	M1A2A4	PGSC0003DMG400005111	PGSC0003DMT400013094	PR1 protein [Source:PGSC_GENE;Acc:PGSC0003DMG400005111]	M1A2A4	0.819	-0.643
13	M1A2A5	PGSC0003DMG400005112	PGSC0003DMT400013095	Basic PR-1 protein [Source:PGSC_GENE;Acc:PGSC0003DMG400005112]	M1A2A5	0.412	4.45
14	M1A2Y4	PGSC0003DMG400005273	PGSC0003DMT400013504	Peroxidase [Source:PGSC_GENE;Acc:PGSC0003DMG400005273]	M1A2Y4	0.816	-0.912
15	M1A2Z2	PGSC0003DMG400005279	PGSC0003DMT400013520	Peroxidase [Source:PGSC_GENE;Acc:PGSC0003DMG400005279]	M1A2Z2	0.346	3.53
16	M1A5B5	PGSC0003DMG400005872	PGSC0003DMT400015043	Peroxidase family protein [Source:PGSC_GENE;Acc:PGSC0003DMG400005872]	M1A5B5	0.838	-0.655
17	M1A883	PGSC0003DMG400006591	PGSC0003DMT400016845	Class III chitinase [Source:PGSC_GENE;Acc:PGSC0003DMG400006591]	M1A883	0.759	1.07
18	M1ABN6	PGSC0003DMG400007410	PGSC0003DMT400019150	60s acidic ribosomal protein [Source:PGSC_GENE;Acc:PGSC0003DMG400007410]	M1ABN6	0.527	2.12
19	M1ADW0	PGSC0003DMG400008004	PGSC0003DMT400020654	Cysteine protease [Source:PGSC_GENE;Acc:PGSC0003DMG400008004]	M1ADW0	0.84	0.82
20	M1AE23	PGSC0003DMG400008034	PGSC0003DMT400020768	Protein Z [Source:PGSC_GENE;Acc:PGSC0003DMG400008034]	M1AE23	0.291	3.39
21	M1AED5	PGSC0003DMG400008117	PGSC0003DMT400020968	Elongation factor 1-alpha [Source:PGSC_GENE;Acc:PGSC0003DMG400008117]	M1AED5	0.858	0.355
22	M1AED5	PGSC0003DMG400008117	PGSC0003DMT400020969	Elongation factor 1-alpha [Source:PGSC_GENE;Acc:PGSC0003DMG400008117]	M1AED5	0.858	0.355
23	M1AG22	PGSC0003DMG400008546	PGSC0003DMT400022042	Miraculin [Source:PGSC_GENE;Acc:PGSC0003DMG400008546]	M1AG22	0.412	4.19
24	M1AGX5	PGSC0003DMG400008749	PGSC0003DMT400022567	Patatin-05 [Source:PGSC_GENE;Acc:PGSC0003DMG400008749]	M1AGX5	0.596	2.41
25	M1AGX9	PGSC0003DMG400008752	PGSC0003DMT400022574	Alpha-tubulin [Source:PGSC_GENE;Acc:PGSC0003DMG400008752]	M1AGX9	0.377	3.06
26	M1AH25	PGSC0003DMG400008796	PGSC0003DMT400022684	Basic 30 kDa endochitinase [Source:PGSC_GENE;Acc:PGSC0003DMG400008796]	M1AH25	0.874	0.0569
27	M1AIV9	PGSC0003DMG400009178	PGSC0003DMT400023727	Pectinesterase [Source:PGSC_GENE;Acc:PGSC0003DMG400009178]	M1AIV9	0.75	-1.35
28	M1AKE5	PGSC0003DMG400009513	PGSC0003DMT400024601	Aspartic protease inhibitor 5 [Source:PGSC_GENE;Acc:PGSC0003DMG400009513]	M1AKE5	0.7	-1.32
29	M1AM36	PGSC0003DMG400009965	PGSC0003DMT400025805	Pectinesterase [Source:PGSC_GENE;Acc:PGSC0003DMG400009965]	M1AM36	0.873	0.0668
30	M1AMX7	PGSC0003DMG400010131	PGSC0003DMT400026261	Nb cell deth marker [Source:PGSC_GENE;Acc:PGSC0003DMG400010131]	M1AMX7	0.413	-2.75
31	M1AMY2	PGSC0003DMG400010136	PGSC0003DMT400026271	Stigma expressed protein [Source:PGSC_GENE;Acc:PGSC0003DMG400010136]	M1AMY2	0.584	2.32
32	M1AMY4	PGSC0003DMG400010139	PGSC0003DMT400026276	Cysteine protease inhibitor 1 [Source:PGSC_GENE;Acc:PGSC0003DMG400010139]	M1AMY4	0.829	0.704
33	M1AMY6	PGSC0003DMG400010141	PGSC0003DMT400026280	Stigma expressed protein [Source:PGSC_GENE;Acc:PGSC0003DMG400010141]	M1AMY6	0.631	1.95
34	M1AMZ0	PGSC0003DMG400010146	PGSC0003DMT400026289	Kunitz-type tuber invertase inhibitor [Source:PGSC_GENE;Acc:PGSC0003DMG400010146]	M1AMZ0	0.86	-0.269
35	M1AMZ1	PGSC0003DMG400010147	PGSC0003DMT400026290	Kunitz-type enzyme inhibitor S9C11 [Source:PGSC_GENE;Acc:PGSC0003DMG400010147]	M1AMZ1	0.762	1.8
36	M1AN26	PGSC0003DMG400010170	PGSC0003DMT400026364	Miraculin [Source:PGSC_GENE;Acc:PGSC0003DMG400010170]	M1AN26	0.351	3.67
37	M1AQ00	PGSC0003DMG400010660	PGSC0003DMT400027651	Superoxide dismutase [Cu-Zn] 2 [Source:PGSC_GENE;Acc:PGSC0003DMG400010660]	M1AQ00	0.41	3.02
38	M1AQK9	PGSC0003DMG400010814	PGSC0003DMT400028041	Conserved gene of unknown function [Source:PGSC_GENE;Acc:PGSC0003DMG400010814]	M1AQK9	0.341	4.56
39	M1AU65	PGSC0003DMG400011640	PGSC0003DMT400030402	Peroxidase [Source:PGSC_GENE;Acc:PGSC0003DMG400011640]	M1AU65	0.294	4.86
40	M1AUY9	PGSC0003DMG400011842	PGSC0003DMT400030923	Chitinase [Source:PGSC_GENE;Acc:PGSC0003DMG400011842]	M1AUY9	0.364	2.68
41	M1AW41	PGSC0003DMG400012170	PGSC0003DMT400031721	Dirigent protein [Source:PGSC_GENE;Acc:PGSC0003DMG400012170]	M1AW41	0.418	3.63
42	M1AXF9	PGSC0003DMG400012465	PGSC0003DMT400032441	STIG1 [Source:PGSC_GENE;Acc:PGSC0003DMG400012465]	M1AXF9	0.744	-1.06
43	M1AXP1	PGSC0003DMG400012517	PGSC0003DMT400032586	Serine protease [Source:PGSC_GENE;Acc:PGSC0003DMG400012517]	M1AXP1	0.442	2.17
44	M1AXZ2	PGSC0003DMG400012577	PGSC0003DMT400032756	Erg-1 [Source:PGSC_GENE;Acc:PGSC0003DMG400012577]	M1AXZ2	0.83	0.958
45	M1AY17	PGSC0003DMG400012589	PGSC0003DMT400032789	Cationic peroxidase [Source:PGSC_GENE;Acc:PGSC0003DMG400012589]	M1AY17	0.874	0.0991
46	M1AZY9	PGSC0003DMG400013054	PGSC0003DMT400033963	Serine carboxypeptidase-like 34 [Source:PGSC_GENE;Acc:PGSC0003DMG400013054]	M1AZY9	0.876	-0.0343
47	M1B148	PGSC0003DMG400013332	PGSC0003DMT400034697	Isocitrate dehydrogenase [NADP] [Source:PGSC_GENE;Acc:PGSC0003DMG400013332]	M1B148	0.87	0.135
48	M1B3Q2	PGSC0003DMG400014055	PGSC0003DMT400036487	Peroxidase [Source:PGSC_GENE;Acc:PGSC0003DMG400014055]	M1B3Q2	0.000341	7.54
49	M1B7H6	PGSC0003DMG400015016	PGSC0003DMT400038856	Aspartic protease [Source:PGSC_GENE;Acc:PGSC0003DMG400015016]	M1B7H6	0.811	-0.775
50	M1B7H6	PGSC0003DMG400015016	PGSC0003DMT400038857	Aspartic protease [Source:PGSC_GENE;Acc:PGSC0003DMG400015016]	M1B7H6	0.811	-0.775
51	M1B864	PGSC0003DMG400015219	PGSC0003DMT400039353	Miraculin [Source:PGSC_GENE;Acc:PGSC0003DMG400015219]	M1B864	0.366	-3.32
52	M1B8C8	PGSC0003DMG400015267	PGSC0003DMT400039492	Kunitz-type protease inhibitor [Source:PGSC_GENE;Acc:PGSC0003DMG400015267]	M1B8C8	0.61	-2.28
53	M1BD67	PGSC0003DMG401016495	PGSC0003DMT400042527	Stem 28 kDa glycoprotein [Source:PGSC_GENE;Acc:PGSC0003DMG401016495]	M1BD67	0.644	-1.92
54	M1BFJ1	PGSC0003DMG400017091	PGSC0003DMT400044055	Patatin-01 [Source:PGSC_GENE;Acc:PGSC0003DMG400017091]	M1BFJ1	0.7	-2.61
55	M1BFU7	PGSC0003DMG400017176	PGSC0003DMT400044228	SET domain protein [Source:PGSC_GENE;Acc:PGSC0003DMG400017176]	M1BFU7	0.748	1.28
56	M1BHH1	PGSC0003DMG400017587	PGSC0003DMT400045325	Trypsin inhibitor 1 [Source:PGSC_GENE;Acc:PGSC0003DMG400017587]	M1BHH1	0.785	-0.88
57	M1BK01	PGSC0003DMG400018254	PGSC0003DMT400046995	Germin 3 [Source:PGSC_GENE;Acc:PGSC0003DMG400018254]	M1BK01	0.753	1.94
58	M1BK34	PGSC0003DMG400018276	PGSC0003DMT400047066	Germin [Source:PGSC_GENE;Acc:PGSC0003DMG400018276]	M1BK34	0.733	-1.19
59	M1BK48	PGSC0003DMG400018283	PGSC0003DMT400047088	Aspartic protease [Source:PGSC_GENE;Acc:PGSC0003DMG400018283]	M1BK48	0.872	-0.097
60	M1BLS0	PGSC0003DMG400018650	PGSC0003DMT400048000	Multicopper oxidase [Source:PGSC_GENE;Acc:PGSC0003DMG400018650]	M1BLS0	0.289	3.33
61	M1BMR6	PGSC0003DMG400018916	PGSC0003DMT400048684	Polyphenol oxidase [Source:PGSC_GENE;Acc:PGSC0003DMG400018916]	M1BMR6	0.787	-0.876
62	M1BN40	PGSC0003DMG400019033	PGSC0003DMT400048984	Cysteine proteinase 3 [Source:PGSC_GENE;Acc:PGSC0003DMG400019033]	M1BN40	0.689	2.33
63	M1BPP7	PGSC0003DMG400019437	PGSC0003DMT400050024	Pathogen-and wound-inducible antifungal protein CBP20 [Source:PGSC_GENE;Acc:PGSC0003DMG400019437]	M1BPP7	0.78	1.02
64	M1BSA4	PGSC0003DMG400020116	PGSC0003DMT400051832	Wound-inducible carboxypeptidase [Source:PGSC_GENE;Acc:PGSC0003DMG400020116]	M1BSA4	0.714	1.9
65	M1BUZ2	PGSC0003DMG400020724	PGSC0003DMT400053423	Conserved gene of unknown function [Source:PGSC_GENE;Acc:PGSC0003DMG400020724]	M1BUZ2	0.813	-0.691
66	M1BVE7	PGSC0003DMG400020850	PGSC0003DMT400053750	Beta-tubulin 16 [Source:PGSC_GENE;Acc:PGSC0003DMG400020850]	M1BVE7	0.867	0.247
67	M1C183	PGSC0003DMG400022341	PGSC0003DMT400057521	Suberization-associated anionic peroxidase 2 [Source:PGSC_GENE;Acc:PGSC0003DMG400022341]	M1C183	0.438	-2.13
68	M1C187	PGSC0003DMG400022344	PGSC0003DMT400057528	FAD-linked oxidoreductase 1 [Source:PGSC_GENE;Acc:PGSC0003DMG400022344]	M1C187	0.656	-1.94
69	M1C2L8	PGSC0003DMG400022691	PGSC0003DMT400058429	Cysteine proteinase inhibitor [Source:Projected from Arabidopsis thaliana (AT5G12140) UniProtKB/TrEMBL;Acc:A0A178UCE6]	M1C2L8	0.781	1.45
70	M1C3B1	PGSC0003DMG400022837	PGSC0003DMT400058779	Conserved gene of unknown function [Source:PGSC_GENE;Acc:PGSC0003DMG400022837]	M1C3B1	0.795	0.939
71	M1C3W2	PGSC0003DMG400022980	PGSC0003DMT400059161	Hydrolase [Source:PGSC_GENE;Acc:PGSC0003DMG400022980]	M1C3W2	0.876	0.0226
72	M1C911	PGSC0003DMG400024285	PGSC0003DMT400062402	Peroxidase 44 [Source:PGSC_GENE;Acc:PGSC0003DMG400024285]	M1C911	0.876	0.0338
73	M1CAD9	PGSC0003DMG402024610	PGSC0003DMT400063277	Conserved gene of unknown function [Source:PGSC_GENE;Acc:PGSC0003DMG402024610]	M1CAD9	0.772	1.22
74	M1CB98	PGSC0003DMG400024802	PGSC0003DMT400063803	Serine carboxypeptidase [Source:PGSC_GENE;Acc:PGSC0003DMG400024802]	M1CB98	0.364	2.96
75	M1CC22	PGSC0003DMG400024967	PGSC0003DMT400064270	Peroxidase [Source:PGSC_GENE;Acc:PGSC0003DMG400024967]	M1CC22	0.717	1.69
76	M1CCE4	PGSC0003DMG400025042	PGSC0003DMT400064455	Copper ion binding protein [Source:PGSC_GENE;Acc:PGSC0003DMG400025042]	M1CCE4	0.804	0.834
77	M1CCH0	PGSC0003DMG400025063	PGSC0003DMT400064504	Class IV chitinase [Source:PGSC_GENE;Acc:PGSC0003DMG400025063]	M1CCH0	0.811	-0.682
78	M1CCJ9	PGSC0003DMG402025083	PGSC0003DMT400064553	Peroxidase [Source:PGSC_GENE;Acc:PGSC0003DMG402025083]	M1CCJ9	0.668	-1.81
79	M1CCK0	PGSC0003DMG401025083	PGSC0003DMT400064554	Peroxidase 12 [Source:PGSC_GENE;Acc:PGSC0003DMG401025083]	M1CCK0	0.425	-2.69
80	M1CE55	PGSC0003DMG400025492	PGSC0003DMT400065518	Peroxidase [Source:PGSC_GENE;Acc:PGSC0003DMG400025492]	M1CE55	0.338	-3.96
81	M1CIW6	PGSC0003DMG400026575	PGSC0003DMT400068341	Class III peroxidase [Source:PGSC_GENE;Acc:PGSC0003DMG400026575]	M1CIW6	0.000379	7.59
82	M1CJU3	PGSC0003DMG400026855	PGSC0003DMT400069034	Endochitinase 4 [Source:PGSC_GENE;Acc:PGSC0003DMG400026855]	M1CJU3	0.719	-1.27
83	M1CLQ7	PGSC0003DMG400027263	PGSC0003DMT400070131	Serine carboxypeptidase-like 27 [Source:PGSC_GENE;Acc:PGSC0003DMG400027263]	M1CLQ7	0.452	2.6
84	M1CM16	PGSC0003DMG400027354	PGSC0003DMT400070355	Mta/sah nucleosidase [Source:PGSC_GENE;Acc:PGSC0003DMG400027354]	M1CM16	0.821	0.981
85	M1CNC5	PGSC0003DMG401027687	PGSC0003DMT400071192	Wound-inducible carboxypeptidase [Source:PGSC_GENE;Acc:PGSC0003DMG401027687]	M1CNC5	0.721	1.87
86	M1CQK3	PGSC0003DMG400028238	PGSC0003DMT400072569	Thioredoxin peroxidase [Source:PGSC_GENE;Acc:PGSC0003DMG400028238]	M1CQK3	0.587	2.47
87	M1CR75	PGSC0003DMG400028371	PGSC0003DMT400072925	Hydrolase [Source:PGSC_GENE;Acc:PGSC0003DMG400028371]	M1CR75	0.677	1.97
88	M1CU70	PGSC0003DMG400029085	PGSC0003DMT400074800	Mta/sah nucleosidase [Source:PGSC_GENE;Acc:PGSC0003DMG400029085]	M1CU70	0.834	-0.545
89	M1CV37	PGSC0003DMG400029325	PGSC0003DMT400075398	PS60 protein [Source:PGSC_GENE;Acc:PGSC0003DMG400029325]	M1CV37	0.432	-3.01
90	M1CW45	PGSC0003DMG400029575	PGSC0003DMT400076054	Catechol oxidase B, chloroplastic [Source:PGSC_GENE;Acc:PGSC0003DMG400029575]	M1CW45	0.689	-1.39
91	M1CWL9	PGSC0003DMG400029695	PGSC0003DMT400076367	Proline-rich protein 1 [Source:PGSC_GENE;Acc:PGSC0003DMG400029695]	M1CWL9	0.702	-1.66
92	M1CWM5	PGSC0003DMG400029700	PGSC0003DMT400076376	Proline-rich protein 1 [Source:PGSC_GENE;Acc:PGSC0003DMG400029700]	M1CWM5	0.817	0.727
93	M1D1C2	PGSC0003DMG400030808	PGSC0003DMT400079157	Phi-1 protein [Source:PGSC_GENE;Acc:PGSC0003DMG400030808]	M1D1C2	0.876	0.0292
94	M1D1U0	PGSC0003DMG400030918	PGSC0003DMT400079424	Dicyanin [Source:PGSC_GENE;Acc:PGSC0003DMG400030918]	M1D1U0	0.847	-0.39
95	M1D1U1	PGSC0003DMG400030919	PGSC0003DMT400079425	Dicyanin [Source:PGSC_GENE;Acc:PGSC0003DMG400030919]	M1D1U1	0.618	2.34
96	M1D1U3	PGSC0003DMG401030920	PGSC0003DMT400079427	Cucumber peeling cupredoxin [Source:PGSC_GENE;Acc:PGSC0003DMG401030920]	M1D1U3	0.867	0.216
97	M1D1Z8	PGSC0003DMG400030965	PGSC0003DMT400079528	Purple acid phosphatase [Source:PGSC_GENE;Acc:PGSC0003DMG400030965]	M1D1Z8	0.627	-1.68
98	M1D3J3	PGSC0003DMG400031325	PGSC0003DMT400080465	Nectarin 5 [Source:PGSC_GENE;Acc:PGSC0003DMG400031325]	M1D3J3	0.803	1.16
99	M1D4J9	PGSC0003DMG400031791	PGSC0003DMT400081312	Pectinesterase [Source:PGSC_GENE;Acc:PGSC0003DMG400031791]	M1D4J9	0.839	-0.525
100	M1D4S5	PGSC0003DMG400031836	PGSC0003DMT400081437	Primary amine oxidase [Source:PGSC_GENE;Acc:PGSC0003DMG400031836]	M1D4S5	0.705	2.02
101	M1D5G4	PGSC0003DMG400032199	PGSC0003DMT400082008	Peroxidase [Source:PGSC_GENE;Acc:PGSC0003DMG400032199]	M1D5G4	0.857	-0.343
102	M1D7L6	PGSC0003DMG400033882	PGSC0003DMT400084224	Acidic endochitinase [Source:PGSC_GENE;Acc:PGSC0003DMG400033882]	M1D7L6	0.826	0.725
103	M1DGN4	PGSC0003DMG400038332	PGSC0003DMT400088761	Subtilisin-like protease [Source:PGSC_GENE;Acc:PGSC0003DMG400038332]	M1DGN4	0.865	-0.169
104	M1DYA8	PGSC0003DMG400045951	PGSC0003DMT400096380	Germin 12 [Source:PGSC_GENE;Acc:PGSC0003DMG400045951]	M1DYA8	0.812	-0.931
105	Q38M71	PGSC0003DMG400001939	PGSC0003DMT400004878	UDP-glucose:protein transglucosylase [Source:PGSC_GENE;Acc:PGSC0003DMG400001939]	Q38M71	0.753	-1.16
106	Q941G6	PGSC0003DMG400002029	PGSC0003DMT400005136	Cytoplasmic small heat shock protein class I [Source:PGSC_GENE;Acc:PGSC0003DMG400002029]	Q941G6	0.436	3.23
107	Q941G6	PGSC0003DMG400002027	PGSC0003DMT400005134	Cytoplasmic small heat shock protein class I [Source:PGSC_GENE;Acc:PGSC0003DMG400002027]	Q941G6	0.436	3.23
108	Q941G6	PGSC0003DMG400002028	PGSC0003DMT400005135	Cytoplasmic small heat shock protein class I [Source:PGSC_GENE;Acc:PGSC0003DMG400002028]	Q941G6	0.436	3.23
